# Supplementary material for: Extensive genomic characterization of a set of near-isogenic lines for heterotic QTL in maize (Zea mays L.)
Source: BMC Genomics. 2013 Jan 29;14:61. doi: 10.1186/1471-2164-14-61 (PMC3567934; doi:10.1186/1471-2164-14-61)
Supplement: Additional file 1 — Comparison of SNP genotypes in B73-SSA vs. B73 reference samples. This table reports the genotypes of B73-SSA and of the two reference B73 samples at all SNPs available on the MaizeSNP50 chip. [file 1471-2164-14-61-S1.xlsx]

## Sheet: B73_vs_B73-SSA
order	marker	chromosome	position (Mbp)	B73 reference 1	B73 reference 2	B73-SSA	reference B73 vs. B73-SSA
1	PHM12633.15		0	failed	failed	failed	discarded
2	PHM14519.8		0	AA	AA	AA	discarded
3	PHM3630.8		0	CC	CC	CC	discarded
4	PHM3922.32		0	CC	CC	CC	discarded
5	PHM4955.12		0	CC	CC	CC	discarded
6	PUT-163a-101382577-3	missing	-1	failed	failed	failed	discarded
7	PUT-163a-101384373-4	missing	-1	failed	failed	failed	discarded
8	PUT-163a-101389210-16		0	TT	TT	TT	discarded
9	PUT-163a-101392844-22		0	AA	AA	AA	discarded
10	PUT-163a-101398764-36		0	CC	CC	CC	discarded
11	PUT-163a-110195977-56		0	TT	TT	TT	discarded
12	PUT-163a-110206849-64		0	TT	TT	TT	discarded
13	PUT-163a-110481268-79		0	TT	TT	failed	discarded
14	PUT-163a-110481993-82		0	CC	CC	failed	discarded
15	PUT-163a-110957431-129		0	TT	TT	TT	discarded
16	PUT-163a-110957431-132		0	GG	GG	GG	discarded
17	PUT-163a-12967977-160		0	GG	GG	GG	discarded
18	PUT-163a-13237300-198		0	GG	GG	GG	discarded
19	PUT-163a-13381789-205		0	AA	AA	AA	discarded
20	PUT-163a-13515860-232		0	AA	AA	AA	discarded
21	PUT-163a-13515860-233		0	failed	failed	failed	discarded
22	PUT-163a-13515860-234		0	CC	CC	CC	discarded
23	PUT-163a-13515860-235		0	CC	CC	CC	discarded
24	PUT-163a-13516046-244		0	GG	GG	GG	discarded
25	PUT-163a-13516057-247		0	CC	CC	CC	discarded
26	PUT-163a-13558074-265		0	CC	CC	CC	discarded
27	PUT-163a-13558561-273		0	CC	CC	CC	discarded
28	PUT-163a-14244713-330		0	TT	TT	TT	discarded
29	PUT-163a-14245519-344		0	CC	CC	CC	discarded
30	PUT-163a-148928654-351		0	GG	GG	GG	discarded
31	PUT-163a-148929070-368		0	AA	AA	AA	discarded
32	PUT-163a-148937427-415		0	TT	TT	TT	discarded
33	PUT-163a-148937489-424		0	AA	AA	failed	discarded
34	PUT-163a-148937637-425		0	GG	GG	GG	discarded
35	PUT-163a-148941096-438		0	GG	GG	GG	discarded
36	PUT-163a-148942056-449		0	AA	AA	AA	discarded
37	PUT-163a-148942702-460		0	AA	AA	AA	discarded
38	PUT-163a-148942702-461		0	AA	AA	AA	discarded
39	PUT-163a-148942702-462		0	TT	TT	TT	discarded
40	PUT-163a-148942702-464		0	CC	CC	CC	discarded
41	PUT-163a-148943685-475		0	failed	failed	failed	discarded
42	PUT-163a-148943685-476		0	CC	CC	CC	discarded
43	PUT-163a-148943685-477		0	TT	TT	TT	discarded
44	PUT-163a-148944618-481		0	AA	AA	AA	discarded
45	PUT-163a-148946720-493		0	TT	TT	TT	discarded
46	PUT-163a-148948733-499		0	TT	TT	TT	discarded
47	PUT-163a-148949657-501		0	TT	TT	TT	discarded
48	PUT-163a-148951746-518		0	GG	GG	GG	discarded
49	PUT-163a-148951746-521		0	failed	failed	failed	discarded
50	PUT-163a-148952843-529		0	GG	GG	GG	discarded
51	PUT-163a-148953270-530		0	GG	GG	GG	discarded
52	PUT-163a-148956878-551		0	CC	CC	CC	discarded
53	PUT-163a-148959370-566		0	AA	AA	AA	discarded
54	PUT-163a-148961306-578		0	GG	GG	GG	discarded
55	PUT-163a-148963330-592		0	CC	CC	CC	discarded
56	PUT-163a-148963909-609		0	AA	AA	AA	discarded
57	PUT-163a-148967576-625		0	CC	CC	failed	discarded
58	PUT-163a-148970921-643		0	CC	CC	CC	discarded
59	PUT-163a-148970922-644	missing	-1	failed	failed	failed	discarded
60	PUT-163a-148972526-651		0	GG	GG	GG	discarded
61	PUT-163a-148972807-652	missing	-1	failed	failed	failed	discarded
62	PUT-163a-148972919-653		0	AA	AA	AA	discarded
63	PUT-163a-148985612-672		0	TT	TT	TT	discarded
64	PUT-163a-148986271-678		0	CC	CC	CC	discarded
65	PUT-163a-148990812-695		0	failed	failed	failed	discarded
66	PUT-163a-148991135-703		0	GG	GG	GG	discarded
67	PUT-163a-149005002-744		0	CC	CC	CC	discarded
68	PUT-163a-149008324-754		0	GG	GG	GG	discarded
69	PUT-163a-149012758-769		0	CC	CC	TT	discarded
70	PUT-163a-149013809-771		0	GG	GG	failed	discarded
71	PUT-163a-149014113-775		0	CC	CC	CC	discarded
72	PUT-163a-149071455-832		0	AA	AA	AA	discarded
73	PUT-163a-149071777-835		0	GG	GG	GG	discarded
74	PUT-163a-149095258-897		0	GG	GG	GG	discarded
75	PUT-163a-149109869-954		0	AA	AA	AA	discarded
76	PUT-163a-149111766-973		0	CC	CC	CC	discarded
77	PUT-163a-149112808-975		0	AA	AA	failed	discarded
78	PUT-163a-16918459-997		0	failed	failed	failed	discarded
79	PUT-163a-16919993-1040		0	TT	TT	TT	discarded
80	PUT-163a-16919993-1041		0	failed	failed	failed	discarded
81	PUT-163a-16925263-1086		0	AA	AA	AA	discarded
82	PUT-163a-16925568-1101		0	AA	AA	AA	discarded
83	PUT-163a-16926058-1127		0	GG	GG	GG	discarded
84	PUT-163a-16927125-1170		0	AA	AA	AA	discarded
85	PUT-163a-17930775-1188		0	GG	GG	GG	discarded
86	PUT-163a-17932483-1214		0	TT	TT	TT	discarded
87	PUT-163a-18162176-1222		0	failed	failed	failed	discarded
88	PUT-163a-18163412-1252		0	TT	TT	TT	discarded
89	PUT-163a-18163635-1256		0	GG	GG	GG	discarded
90	PUT-163a-18163635-1258		0	TT	TT	TT	discarded
91	PUT-163a-18163661-1261		0	GG	GG	GG	discarded
92	PUT-163a-18163661-1262		0	CC	CC	CC	discarded
93	PUT-163a-18167719-1296		0	CC	CC	CC	discarded
94	PUT-163a-18167741-1298	missing	-1	failed	failed	failed	discarded
95	PUT-163a-18172785-1384		0	CC	CC	failed	discarded
96	PUT-163a-18172808-1387		0	TT	TT	TT	discarded
97	PUT-163a-18179900-1492		0	CC	CC	CC	discarded
98	PUT-163a-18180613-1496		0	TT	TT	TT	discarded
99	PUT-163a-21390804-1540		0	failed	failed	failed	discarded
100	PUT-163a-21481266-1569		0	GG	GG	GG	discarded
101	PUT-163a-21626449-1585		0	GG	GG	GG	discarded
102	PUT-163a-22546781-1599		0	AA	AA	AA	discarded
103	PUT-163a-28576072-1630		0	CC	CC	CC	discarded
104	PUT-163a-28576072-1634		0	AA	AA	AA	discarded
105	PUT-163a-28930802-1645		0	AA	AA	AA	discarded
106	PUT-163a-28982443-1665		0	GG	GG	GG	discarded
107	PUT-163a-28982443-1666		0	GG	GG	GG	discarded
108	PUT-163a-28982443-1667		0	CC	CC	CC	discarded
109	PUT-163a-28982738-1675		0	CC	CC	CC	discarded
110	PUT-163a-28986612-1722		0	GG	GG	GG	discarded
111	PUT-163a-29544067-1759		0	CC	CC	CC	discarded
112	PUT-163a-29544489-1776		0	GG	GG	GG	discarded
113	PUT-163a-29544489-1777		0	failed	failed	failed	discarded
114	PUT-163a-29945048-1804		0	CC	CC	CC	discarded
115	PUT-163a-29945635-1817		0	CC	CC	CC	discarded
116	PUT-163a-29945635-1821		0	CC	CC	CC	discarded
117	PUT-163a-29946131-1834		0	CC	CC	CC	discarded
118	PUT-163a-29946189-1836		0	failed	failed	failed	discarded
119	PUT-163a-29946189-1837		0	AA	AA	AA	discarded
120	PUT-163a-29946890-1840		0	AA	AA	AA	discarded
121	PUT-163a-29947331-1843		0	CC	CC	CC	discarded
122	PUT-163a-31406136-1932		0	TT	TT	TT	discarded
123	PUT-163a-31664585-1990		0	TT	TT	TT	discarded
124	PUT-163a-31909551-1999		0	GG	GG	GG	discarded
125	PUT-163a-38687757-2028		0	AA	AA	failed	discarded
126	PUT-163a-4314538-2043		0	TT	TT	TT	discarded
127	PUT-163a-4314538-2045		0	AA	AA	AA	discarded
128	PUT-163a-4314538-2046		0	CC	CC	CC	discarded
129	PUT-163a-4646495-2098	missing	-1	failed	failed	failed	discarded
130	PUT-163a-4646495-2099		0	AA	AA	AA	discarded
131	PUT-163a-4647401-2124		0	CC	CC	CC	discarded
132	PUT-163a-4647510-2125		0	TT	failed	TT	discarded
133	PUT-163a-4730530-2146		0	GG	GG	GG	discarded
134	PUT-163a-4730575-2150		0	CC	CC	CC	discarded
135	PUT-163a-4730575-2151		0	TT	TT	TT	discarded
136	PUT-163a-4730575-2153		0	GG	GG	GG	discarded
137	PUT-163a-4753386-2162		0	GG	GG	GG	discarded
138	PUT-163a-50327822-2195		0	CC	CC	CC	discarded
139	PUT-163a-50330221-2211		0	CC	CC	CC	discarded
140	PUT-163a-50332311-2214		0	TT	TT	TT	discarded
141	PUT-163a-6022278-2332		0	failed	failed	failed	discarded
142	PUT-163a-60338619-2359		0	GG	GG	failed	discarded
143	PUT-163a-60338619-2363		0	CC	CC	failed	discarded
144	PUT-163a-60338619-2364		0	GG	GG	failed	discarded
145	PUT-163a-60339626-2386		0	AA	AA	AA	discarded
146	PUT-163a-60342651-2460		0	GG	GG	GG	discarded
147	PUT-163a-60343003-2472		0	TT	TT	TT	discarded
148	PUT-163a-60343017-2476		0	CC	CC	CC	discarded
149	PUT-163a-60343168-2479		0	TT	TT	failed	discarded
150	PUT-163a-60343368-2489		0	failed	failed	failed	discarded
151	PUT-163a-60343681-2497		0	TT	TT	TT	discarded
152	PUT-163a-60344734-2521	missing	-1	failed	failed	failed	discarded
153	PUT-163a-60344807-2524	missing	-1	failed	failed	failed	discarded
154	PUT-163a-60345084-2531		0	AA	AA	AA	discarded
155	PUT-163a-60346233-2546		0	CC	CC	CC	discarded
156	PUT-163a-60346954-2563		0	AA	AA	AA	discarded
157	PUT-163a-60347493-2582		0	GG	GG	failed	discarded
158	PUT-163a-60348862-2597		0	AA	AA	AA	discarded
159	PUT-163a-60348955-2603		0	AA	AA	AA	discarded
160	PUT-163a-60349887-2622		0	TT	TT	TT	discarded
161	PUT-163a-60352761-2693		0	CC	CC	CC	discarded
162	PUT-163a-60352819-2699		0	GG	GG	failed	discarded
163	PUT-163a-60353769-2725		0	GG	GG	GG	discarded
164	PUT-163a-60353925-2728		0	AA	AA	AA	discarded
165	PUT-163a-60354900-2744		0	AA	AA	AA	discarded
166	PUT-163a-60355040-2750		0	AA	AA	AA	discarded
167	PUT-163a-60356868-2816		0	GG	GG	GG	discarded
168	PUT-163a-60359506-2882		0	failed	failed	failed	discarded
169	PUT-163a-60395101-2924		0	failed	failed	failed	discarded
170	PUT-163a-60395621-2933		0	CC	CC	CC	discarded
171	PUT-163a-60395960-2938		0	CC	CC	CC	discarded
172	PUT-163a-60395960-2939	missing	-1	failed	failed	failed	discarded
173	PUT-163a-60396905-2949		0	AA	AA	AA	discarded
174	PUT-163a-60396905-2950		0	GG	GG	GG	discarded
175	PUT-163a-60397779-2956		0	CC	CC	CC	discarded
176	PUT-163a-60398389-2973		0	GG	GG	GG	discarded
177	PUT-163a-60398565-2976		0	failed	failed	failed	discarded
178	PUT-163a-60399754-3000		0	AA	AA	AA	discarded
179	PUT-163a-60399754-3002		0	AA	AA	AA	discarded
180	PUT-163a-60400153-3013		0	failed	failed	failed	discarded
181	PUT-163a-60400999-3036		0	failed	failed	failed	discarded
182	PUT-163a-71299231-3058		0	failed	failed	failed	discarded
183	PUT-163a-71303230-3078		0	CC	CC	CC	discarded
184	PUT-163a-71311771-3117		0	TT	TT	TT	discarded
185	PUT-163a-71314761-3138		0	AA	AA	AA	discarded
186	PUT-163a-71318546-3146		0	AA	AA	failed	discarded
187	PUT-163a-71321225-3161		0	TT	TT	TT	discarded
188	PUT-163a-71329895-3181		0	TT	TT	TT	discarded
189	PUT-163a-71330803-3186		0	CC	CC	failed	discarded
190	PUT-163a-71419466-3205		0	AA	AA	AA	discarded
191	PUT-163a-71425880-3236		0	TT	TT	TT	discarded
192	PUT-163a-71426708-3245		0	GG	GG	GG	discarded
193	PUT-163a-71427473-3256		0	GG	GG	GG	discarded
194	PUT-163a-71440306-3328		0	GG	GG	GG	discarded
195	PUT-163a-71444597-3363		0	GG	GG	GG	discarded
196	PUT-163a-71449703-3406		0	TT	TT	TT	discarded
197	PUT-163a-71757242-3419		0	GG	GG	GG	discarded
198	PUT-163a-71759731-3437		0	CC	CC	CC	discarded
199	PUT-163a-71760047-3441	missing	-1	failed	failed	failed	discarded
200	PUT-163a-71760047-3444		0	GG	GG	GG	discarded
201	PUT-163a-71764991-3491		0	TT	TT	TT	discarded
202	PUT-163a-71765693-3499		0	TT	TT	TT	discarded
203	PUT-163a-71769572-3542		0	CC	CC	CC	discarded
204	PUT-163a-74233187-3591		0	AA	AA	AA	discarded
205	PUT-163a-74235050-3609		0	AA	AA	AA	discarded
206	PUT-163a-74239968-3650		0	CC	CC	CC	discarded
207	PUT-163a-74241344-3659		0	GG	GG	GG	discarded
208	PUT-163a-74244684-3690		0	CC	CC	CC	discarded
209	PUT-163a-74246330-3710		0	failed	failed	failed	discarded
210	PUT-163a-74246330-3711		0	GG	GG	GG	discarded
211	PUT-163a-76014009-3744		0	GG	GG	GG	discarded
212	PUT-163a-76014390-3751		0	AA	AA	AA	discarded
213	PUT-163a-76015427-3762		0	TT	TT	TT	discarded
214	PUT-163a-76017457-3789		0	TT	TT	TT	discarded
215	PUT-163a-76020949-3817		0	CC	CC	CC	discarded
216	PUT-163a-76280453-3831		0	failed	failed	failed	discarded
217	PUT-163a-76285464-3871		0	AA	AA	AA	discarded
218	PUT-163a-76285464-3878		0	TT	TT	TT	discarded
219	PUT-163a-76287889-3911		0	failed	AT	failed	discarded
220	PUT-163a-76289376-3924		0	TT	TT	TT	discarded
221	PUT-163a-76289864-3936		0	GG	GG	GG	discarded
222	PUT-163a-76291488-3953		0	GG	GG	GG	discarded
223	PUT-163a-76916591-4009	missing	-1	failed	failed	failed	discarded
224	PUT-163a-76926256-4034		0	CC	CC	CC	discarded
225	PUT-163a-76931131-4047		0	GG	GG	GG	discarded
226	PUT-163a-76932604-4055		0	CC	CC	failed	discarded
227	PUT-163a-78074902-4097		0	AA	AA	AA	discarded
228	PUT-163a-78078266-4126		0	GG	GG	GG	discarded
229	PUT-163a-78082025-4147		0	GG	GG	GG	discarded
230	PUT-163a-78082563-4151		0	TT	TT	TT	discarded
231	PUT-163a-78085872-4181		0	AA	AA	AA	discarded
232	PUT-163a-78085872-4182		0	TT	TT	TT	discarded
233	PUT-163a-78087768-4207		0	failed	failed	GG	discarded
234	PUT-163a-78087876-4209		0	failed	failed	failed	discarded
235	PUT-163a-78105032-4267		0	GG	GG	GG	discarded
236	PUT-163a-78105559-4270		0	AA	AA	AA	discarded
237	PUT-163a-78108989-4283		0	GG	GG	GG	discarded
238	PUT-163a-78109387-4288		0	GG	failed	GG	discarded
239	PUT-163a-78113253-4316		0	TT	TT	TT	discarded
240	PUT-163a-78121249-4396		0	TT	TT	TT	discarded
241	PUT-163a-78121863-4398		0	AA	AA	AA	discarded
242	PUT-163a-78122849-4414		0	GG	GG	GG	discarded
243	PUT-163a-86470789-4502		0	TT	TT	TT	discarded
244	PUT-163a-86472589-4510		0	CC	CC	CC	discarded
245	PUT-163a-88748877-4533		0	CC	CC	CC	discarded
246	PUT-163a-88749542-4536		0	TT	TT	TT	discarded
247	PUT-163a-88754607-4571		0	CC	CC	CC	discarded
248	PUT-163a-88754607-4573		0	AA	AA	AA	discarded
249	PUT-163a-88754682-4575		0	CC	CC	CC	discarded
250	PUT-163a-89247801-4610		0	TT	failed	TT	discarded
251	PUT-163a-89247801-4611		0	failed	failed	failed	discarded
252	PUT-163a-89249846-4643		0	failed	failed	failed	discarded
253	PUT-163a-89754706-4672		0	CC	CC	CC	discarded
254	PUT-163a-89757491-4674		0	AA	AA	AA	discarded
255	PUT-163a-89759564-4685		0	CC	CC	CC	discarded
256	PUT-163a-89763353-4712		0	TT	TT	TT	discarded
257	PUT-163a-89763353-4714		0	TT	TT	TT	discarded
258	PUT-163a-91055993-4744		0	TT	TT	TT	discarded
259	PUT-163a-91874019-4777	missing	-1	failed	failed	failed	discarded
260	PUT-163a-91877872-4792		0	GG	GG	GG	discarded
261	PUT-163a-93011727-4798		0	GG	GG	GG	discarded
262	PUT-163a-93013486-4809		0	GG	GG	GG	discarded
263	PUT-163a-93013701-4812		0	AG	AG	failed	discarded
264	PUT-163a-93014139-4814		0	TT	TT	TT	discarded
265	PUT-163a-93017150-4839		0	CC	CC	CC	discarded
266	PUT-163a-93281192-4841		0	failed	failed	GG	discarded
267	PUT-163a-93281684-4842		0	failed	failed	failed	discarded
268	PUT-163a-93281684-4843		0	TT	TT	TT	discarded
269	PUT-163a-94473548-4861		0	AA	AA	AA	discarded
270	PUT-163a-94473548-4862		0	GG	GG	GG	discarded
271	PUT-163a-94476049-4879		0	failed	failed	failed	discarded
272	PZA00048.1		0	TT	TT	TT	discarded
273	PZA00048.2		0	GG	GG	GG	discarded
274	PZA00086.8		0	GG	GG	TT	discarded
275	PZA00153.3		0	GG	GG	GG	discarded
276	PZA00153.7		0	GG	GG	GG	discarded
277	PZA00170.3		0	TT	TT	TT	discarded
278	PZA00189.23		0	CC	CC	CC	discarded
279	PZA00311.4		0	GG	GG	GG	discarded
280	PZA00339.4		0	AA	AA	AA	discarded
281	PZA00452.4		0	GG	GG	GG	discarded
282	PZA00508.2		0	CC	CC	CC	discarded
283	PZA00538.12		0	TT	TT	TT	discarded
284	PZA00560.2		0	GG	GG	GG	discarded
285	PZA00608.1		0	GG	GG	GG	discarded
286	PZA00719.2		0	CC	CC	CC	discarded
287	PZA00755.2		0	AA	AA	AA	discarded
288	PZA01034.1		0	AA	AA	AA	discarded
289	PZA01039.1		0	AA	AA	AA	discarded
290	PZA01726.1		0	CC	CC	CC	discarded
291	PZA01866.1		0	AA	AA	AA	discarded
292	PZA01993.7		0	CC	CC	CC	discarded
293	PZA02087.2		0	CC	CC	CC	discarded
294	PZA02135.2		0	AA	AA	AA	discarded
295	PZA02167.2		0	CC	CC	CC	discarded
296	PZA02281.3		0	AA	AA	AA	discarded
297	PZA02296.1		0	CC	CC	CC	discarded
298	PZA02474.1		0	AA	AA	AA	discarded
299	PZA02632.1		0	GG	GG	GG	discarded
300	PZA02862.10		0	AA	AA	AA	discarded
301	PZA02906.12		0	CC	CC	CC	discarded
302	PZA02906.7		0	AA	AA	AA	discarded
303	PZA03036.23		0	AA	AA	AA	discarded
304	PZA03107.1		0	TT	TT	TT	discarded
305	PZA03117.3		0	GG	GG	GG	discarded
306	PZA03171.3		0	CC	CC	CC	discarded
307	PZA03176.4		0	AA	AA	AA	discarded
308	PZA03284.4		0	GG	GG	GG	discarded
309	PZA03293.2		0	failed	failed	GG	discarded
310	PZA03312.1		0	CC	CC	CC	discarded
311	PZA03338.2		0	AA	AA	AA	discarded
312	PZA03358.3		0	AA	AA	AA	discarded
313	PZA03367.2		0	GG	GG	GG	discarded
314	PZA03370.1		0	CC	CC	CC	discarded
315	PZA03404.1		0	GG	GG	GG	discarded
316	PZA03443.1		0	CC	CC	CC	discarded
317	PZA03530.2		0	CC	CC	CC	discarded
318	PZA03530.3		0	CC	CC	CC	discarded
319	PZA03578.1		0	GG	GG	GG	discarded
320	PZA03646.1		0	failed	failed	CC	discarded
321	PZA03696.2		0	AA	AA	AA	discarded
322	PZA03753.1		0	GG	GG	GG	discarded
323	PZB00011.6		0	AA	AA	AA	discarded
324	PZB00017.1		0	CC	CC	CC	discarded
325	PZB00236.2		0	GG	GG	failed	discarded
326	PZB00400.1		0	GG	GG	GG	discarded
327	PZB00607.1		0	GG	GG	GG	discarded
328	PZB01109.1		0	CC	CC	CC	discarded
329	PZB01487.2		0	AA	AA	AA	discarded
330	PZB01689.1		0	CC	CC	CC	discarded
331	PZB01689.2		0	TT	TT	TT	discarded
332	PZB01944.3		0	CC	CC	CC	discarded
333	PZB02002.1		0	GG	GG	GG	discarded
334	PZB02095.1		0	TT	TT	failed	discarded
335	PZB02176.1		0	AA	AA	AA	discarded
336	PZB02513.1		0	AA	AA	AA	discarded
337	PZE-101047239		0	AA	AA	AA	discarded
338	PZE-101070948		0	GG	GG	GG	discarded
339	PZE-101164129		0	CC	CC	CC	discarded
340	PZE-101175283		0	GG	GG	GG	discarded
341	PZE-101243725		0	AA	AA	AA	discarded
342	PZE-102015477		0	failed	failed	failed	discarded
343	PZE-102026049		0	AA	AA	AA	discarded
344	PZE-102065703		0	GG	GG	GG	discarded
345	PZE-102165704	missing	-1	failed	failed	failed	discarded
346	PZE-102174545		0	TT	TT	TT	discarded
347	PZE-102193367		0	GG	GG	GG	discarded
348	PZE-103049136		0	GG	GG	GG	discarded
349	PZE-103056055		0	TT	TT	TT	discarded
350	PZE-103112364		0	AA	AA	AA	discarded
351	PZE-103113298		0	AA	AA	AA	discarded
352	PZE-103115932		0	TT	TT	TT	discarded
353	PZE-103132683		0	GG	GG	GG	discarded
354	PZE-103144525		0	CC	CC	CC	discarded
355	PZE-103180081		0	GG	GG	GG	discarded
356	PZE-104006975		0	AA	AA	AA	discarded
357	PZE-104050087		0	TT	TT	TT	discarded
358	PZE-104096885		0	AA	AA	AA	discarded
359	PZE-104098992		0	TT	TT	TT	discarded
360	PZE-104113287		0	CC	CC	CC	discarded
361	PZE-104125608		0	GG	GG	GG	discarded
362	PZE-104145212		0	CC	CC	CC	discarded
363	PZE-104145709		0	GT	failed	GG	discarded
364	PZE-105021734		0	AA	AA	AA	discarded
365	PZE-105054217		0	AA	AA	AA	discarded
366	PZE-105109089		0	CC	CC	CC	discarded
367	PZE-106091165		0	TT	TT	TT	discarded
368	PZE-106095859		0	TT	TT	TT	discarded
369	PZE-107007133		0	AA	AA	AA	discarded
370	PZE-107099244		0	CC	CC	CC	discarded
371	PZE-108027746		0	GG	GG	GG	discarded
372	PZE-108086929		0	TT	TT	TT	discarded
373	PZE-108135190		0	AA	AA	AA	discarded
374	PZE-109018222		0	AA	AA	AA	discarded
375	SYN10185		0	GG	GG	failed	discarded
376	SYN10296		0	GG	GG	GG	discarded
377	SYN10599	missing	-1	failed	failed	failed	discarded
378	SYN10660		0	failed	failed	failed	discarded
379	SYN11324		0	failed	failed	failed	discarded
380	SYN11383		0	AA	AA	AA	discarded
381	SYN11485		0	CC	CC	CC	discarded
382	SYN1164		0	TT	TT	TT	discarded
383	SYN11686		0	AA	AA	AA	discarded
384	SYN11878		0	GG	GG	GG	discarded
385	SYN12		0	TT	TT	TT	discarded
386	SYN1207		0	failed	failed	failed	discarded
387	SYN12121		0	TT	TT	TT	discarded
388	SYN12348		0	failed	failed	failed	discarded
389	SYN1239		0	failed	failed	failed	discarded
390	SYN12489		0	TT	TT	TT	discarded
391	SYN12532		0	GG	GG	GG	discarded
392	SYN1310		0	GG	GG	failed	discarded
393	SYN13296		0	CC	CC	CC	discarded
394	SYN13390		0	TT	TT	TT	discarded
395	SYN1376		0	CC	CC	CC	discarded
396	SYN13856		0	GG	GG	GG	discarded
397	SYN1416		0	AA	AA	AA	discarded
398	SYN14169		0	GG	GG	GG	discarded
399	SYN1442		0	GG	GG	GG	discarded
400	SYN14632		0	failed	failed	failed	discarded
401	SYN14752		0	failed	failed	failed	discarded
402	SYN14810		0	failed	failed	failed	discarded
403	SYN14898		0	GG	GG	GG	discarded
404	SYN14929		0	AA	AA	AA	discarded
405	SYN15000		0	CC	CC	CC	discarded
406	SYN15238		0	CC	CC	CC	discarded
407	SYN15316		0	GG	GG	GG	discarded
408	SYN15338		0	GG	GG	GG	discarded
409	SYN15395		0	TT	TT	TT	discarded
410	SYN15586		0	CC	CC	CC	discarded
411	SYN15868		0	TT	TT	TT	discarded
412	SYN1588		0	CC	CC	CC	discarded
413	SYN16022		0	TT	TT	TT	discarded
414	SYN16186		0	GG	GG	GG	discarded
415	SYN16343		0	GG	GG	GG	discarded
416	SYN16670		0	GG	GG	GG	discarded
417	SYN16748		0	GG	GG	GG	discarded
418	SYN16798		0	TT	TT	TT	discarded
419	SYN17154		0	AA	AA	failed	discarded
420	SYN17361		0	TT	TT	TT	discarded
421	SYN17740		0	CC	CC	CC	discarded
422	SYN17845		0	CC	CC	CC	discarded
423	SYN17863	missing	-1	failed	failed	failed	discarded
424	SYN18022		0	GG	GG	GG	discarded
425	SYN18142		0	AA	AA	AA	discarded
426	SYN18199		0	failed	failed	failed	discarded
427	SYN18201		0	TT	TT	TT	discarded
428	SYN18564		0	CC	CC	CC	discarded
429	SYN18909		0	TT	TT	TT	discarded
430	SYN19147		0	GG	GG	GG	discarded
431	SYN19156		0	GG	GG	GG	discarded
432	SYN19352		0	failed	failed	failed	discarded
433	SYN19356		0	AA	AA	AA	discarded
434	SYN19475		0	AA	AA	AA	discarded
435	SYN19476		0	TT	TT	TT	discarded
436	SYN19765		0	failed	failed	failed	discarded
437	SYN19863		0	AA	AA	AA	discarded
438	SYN19931		0	TT	TT	TT	discarded
439	SYN20027		0	GG	GG	GG	discarded
440	SYN2052		0	TT	TT	TT	discarded
441	SYN2053		0	failed	failed	failed	discarded
442	SYN20569		0	TT	TT	TT	discarded
443	SYN20665		0	AA	AA	AA	discarded
444	SYN20749		0	TT	TT	TT	discarded
445	SYN20988		0	TT	TT	TT	discarded
446	SYN21250		0	CC	CC	CC	discarded
447	SYN21958		0	TT	TT	TT	discarded
448	SYN22060		0	GG	GG	GG	discarded
449	SYN22193		0	failed	failed	failed	discarded
450	SYN22194		0	TT	TT	TT	discarded
451	SYN22323		0	GG	GG	GG	discarded
452	SYN22326		0	CC	CC	CC	discarded
453	SYN22676		0	AA	AA	AA	discarded
454	SYN22774		0	TT	TT	TT	discarded
455	SYN22945		0	CC	CC	CC	discarded
456	SYN23631		0	AA	AA	AA	discarded
457	SYN23873		0	CC	CC	CC	discarded
458	SYN23918		0	CC	CC	CC	discarded
459	SYN23958		0	GG	GG	GG	discarded
460	SYN23977		0	AA	AA	AA	discarded
461	SYN24355		0	TT	TT	TT	discarded
462	SYN24359		0	TT	TT	TT	discarded
463	SYN24410		0	CC	CC	CC	discarded
464	SYN24468		0	GG	GG	GG	discarded
465	SYN24490		0	AA	AA	AA	discarded
466	SYN24614		0	CC	CC	CC	discarded
467	SYN25108		0	AA	AA	AA	discarded
468	SYN25305		0	failed	failed	failed	discarded
469	SYN25318		0	TT	TT	TT	discarded
470	SYN25857		0	AA	AA	AA	discarded
471	SYN26337		0	AA	AA	AA	discarded
472	SYN27270	missing	-1	failed	failed	failed	discarded
473	SYN27278		0	GG	GG	GG	discarded
474	SYN27343		0	failed	failed	failed	discarded
475	SYN27647		0	TT	TT	TT	discarded
476	SYN28064		0	failed	failed	failed	discarded
477	SYN28067		0	CC	CC	CC	discarded
478	SYN28091		0	GG	GG	GG	discarded
479	SYN28475	missing	-1	failed	failed	failed	discarded
480	SYN28815		0	failed	failed	failed	discarded
481	SYN28822		0	AA	AA	AA	discarded
482	SYN28874		0	AA	AA	AA	discarded
483	SYN28899		0	CC	CC	CC	discarded
484	SYN29136		0	CC	CC	CC	discarded
485	SYN29139		0	AA	AA	AA	discarded
486	SYN29729		0	CC	CC	TT	discarded
487	SYN29826		0	AA	AA	AA	discarded
488	SYN30096		0	failed	failed	failed	discarded
489	SYN30198		0	AA	AA	failed	discarded
490	SYN30202	missing	-1	failed	failed	failed	discarded
491	SYN30353		0	CC	CC	CC	discarded
492	SYN30358		0	TT	TT	TT	discarded
493	SYN30370		0	AA	AA	AA	discarded
494	SYN30645		0	GG	GG	GG	discarded
495	SYN30783		0	CC	CC	CC	discarded
496	SYN31242		0	GG	GG	GG	discarded
497	SYN31264		0	TT	TT	TT	discarded
498	SYN31555	missing	-1	failed	failed	failed	discarded
499	SYN32032		0	GG	GG	GG	discarded
500	SYN32197		0	AA	AA	AA	discarded
501	SYN32281		0	TT	TT	TT	discarded
502	SYN32488		0	TT	TT	TT	discarded
503	SYN32677		0	AA	AA	AA	discarded
504	SYN32690		0	TT	TT	TT	discarded
505	SYN32693		0	AA	AA	AA	discarded
506	SYN32801		0	failed	failed	failed	discarded
507	SYN33265		0	failed	failed	failed	discarded
508	SYN33313		0	TT	TT	TT	discarded
509	SYN33372		0	failed	failed	failed	discarded
510	SYN33375		0	AA	AA	AA	discarded
511	SYN33433	missing	-1	failed	failed	failed	discarded
512	SYN33540		0	failed	failed	failed	discarded
513	SYN336		0	GG	GG	GG	discarded
514	SYN3391		0	GG	GG	GG	discarded
515	SYN34014		0	CC	CC	CC	discarded
516	SYN34216		0	GG	GG	GG	discarded
517	SYN34386		0	CC	CC	CC	discarded
518	SYN34559		0	GG	GG	GG	discarded
519	SYN34600		0	TT	TT	TT	discarded
520	SYN3490		0	AA	AA	AA	discarded
521	SYN35776		0	GG	GG	GG	discarded
522	SYN36189		0	failed	failed	failed	discarded
523	SYN3652		0	TT	TT	TT	discarded
524	SYN36981		0	AA	AA	AA	discarded
525	SYN37023		0	failed	failed	failed	discarded
526	SYN37247		0	CC	CC	CC	discarded
527	SYN37268		0	TT	TT	TT	discarded
528	SYN37477		0	failed	failed	failed	discarded
529	SYN37601		0	AA	AA	AA	discarded
530	SYN37719		0	AA	AA	AA	discarded
531	SYN37733		0	AA	AA	AA	discarded
532	SYN38091		0	AA	AA	AA	discarded
533	SYN38106		0	failed	failed	failed	discarded
534	SYN38110	missing	-1	failed	failed	failed	discarded
535	SYN38141	missing	-1	failed	failed	failed	discarded
536	SYN38152		0	GG	GG	GG	discarded
537	SYN38161		0	GG	GG	GG	discarded
538	SYN38164		0	TT	TT	TT	discarded
539	SYN382		0	CC	CC	CC	discarded
540	SYN38414		0	AA	AA	AA	discarded
541	SYN38823		0	CC	CC	CC	discarded
542	SYN38910		0	AA	AA	AA	discarded
543	SYN3908		0	AA	AA	AA	discarded
544	SYN39199		0	CC	CC	CC	discarded
545	SYN3934		0	GG	GG	GG	discarded
546	SYN397		0	failed	failed	failed	discarded
547	SYN431		0	AA	AA	AA	discarded
548	SYN516		0	TT	TT	TT	discarded
549	SYN5719		0	CC	CC	CC	discarded
550	SYN5736		0	failed	failed	failed	discarded
551	SYN6021		0	TT	TT	failed	discarded
552	SYN6087		0	GG	GG	GG	discarded
553	SYN6111		0	AA	AA	AA	discarded
554	SYN6546		0	AA	AA	AA	discarded
555	SYN6879		0	AA	AA	AA	discarded
556	SYN6936		0	failed	failed	failed	discarded
557	SYN7296		0	failed	failed	failed	discarded
558	SYN7858	missing	-1	failed	failed	failed	discarded
559	SYN7865		0	TT	TT	TT	discarded
560	SYN8016		0	CC	CC	CC	discarded
561	SYN8173		0	AA	AA	AA	discarded
562	SYN8555		0	AA	AA	AA	discarded
563	SYN8676		0	failed	failed	failed	discarded
564	SYN8722		0	CC	CC	CC	discarded
565	SYN9021		0	TT	TT	TT	discarded
566	SYNGENTA0662		0	AA	AA	AA	discarded
567	SYNGENTA10440		0	failed	failed	failed	discarded
568	SYNGENTA10733		0	failed	failed	failed	discarded
569	SYNGENTA10829		0	CC	CC	CC	discarded
570	SYNGENTA12599		0	CG	CG	CC	discarded
571	SYNGENTA12830		0	GG	GG	GG	discarded
572	SYNGENTA13509		0	TT	TT	TT	discarded
573	SYNGENTA13524		0	CC	CC	CC	discarded
574	SYNGENTA13993		0	GG	GG	failed	discarded
575	SYNGENTA14359		0	failed	failed	failed	discarded
576	SYNGENTA1547		0	GG	GG	GG	discarded
577	SYNGENTA1616		0	GG	GG	GG	discarded
578	SYNGENTA16192		0	CC	CC	CC	discarded
579	SYNGENTA16240		0	failed	failed	failed	discarded
580	SYNGENTA1627		0	TT	TT	TT	discarded
581	SYNGENTA16568		0	TT	TT	TT	discarded
582	SYNGENTA16702		0	AA	AA	AA	discarded
583	SYNGENTA16703		0	TT	TT	TT	discarded
584	SYNGENTA16704		0	AA	AA	AA	discarded
585	SYNGENTA16705		0	GG	GG	GG	discarded
586	SYNGENTA16911		0	GG	GG	GG	discarded
587	SYNGENTA17001		0	GG	GG	GG	discarded
588	SYNGENTA17006		0	TT	TT	TT	discarded
589	SYNGENTA17266		0	GG	GG	GG	discarded
590	SYNGENTA17315		0	TT	TT	TT	discarded
591	SYNGENTA3331		0	AA	AA	AA	discarded
592	ZM003313-0334		0	GG	GG	GG	discarded
593	ZM006073-0964		0	CC	CC	CC	discarded
594	ZM007264-0491		0	TT	TT	TT	discarded
595	ZM007699-0632		0	CC	CC	CC	discarded
596	ZM007732-0520		0	GG	GG	GG	discarded
597	ZM008460-0475		0	TT	TT	TT	discarded
598	ZM009081-0469		0	failed	failed	failed	discarded
599	ZM009318-0450		0	GG	GG	failed	discarded
600	ZM009766-0333		0	AA	AA	AA	discarded
601	ZM010667-0876		0	CC	CC	CC	discarded
602	ZM010996-0545		0	TT	TT	TT	discarded
603	ZM011231-0277		0	CC	CC	CC	discarded
604	ZM012095-0708		0	AA	AA	AA	discarded
605	ZM012173-0545		0	GG	GG	GG	discarded
606	ZM012183-0559		0	GG	GG	GG	discarded
607	ZM012184-0473		0	AA	AA	AA	discarded
608	ZM012214-0198		0	TT	failed	TT	discarded
609	ZM012296-0998		0	GG	GG	GG	discarded
610	ZM012517-0430		0	AA	AA	AA	discarded
611	ZM012705-0556		0	CC	CC	CC	discarded
612	ZM013244-0577		0	CC	CC	CC	discarded
613	ZM013287-0122		0	GG	GG	GG	discarded
614	ZM013298-0288		0	GG	GG	GG	discarded
615	ZM013303-0450		0	CC	CC	CC	discarded
616	ZM013305-0224		0	CC	CC	CC	discarded
617	ZM013318-0197		0	CC	CC	CC	discarded
618	ZM013330-0543		0	CC	CC	CC	discarded
619	ZM013386-0381		0	GG	GG	GG	discarded
620	ZM013506-0433		0	CC	CC	CC	discarded
621	ZM013526-0477		0	TT	TT	TT	discarded
622	ZM013546-0853		0	TT	TT	TT	discarded
623	ZM013558-0252		0	GG	GG	GG	discarded
624	ZM013608-0315		0	CC	CC	CC	discarded
625	ZM013672-0446		0	GG	GG	GG	discarded
626	ZM013681-0398		0	GG	GG	GG	discarded
627	ZM013723-0211		0	AA	AA	AA	discarded
628	ZM013785-0420		0	CC	CC	CC	discarded
629	ZM013854-0446		0	AA	AA	AA	discarded
630	ZM013871-0807		0	TT	TT	TT	discarded
631	ZM014127-0216		0	GG	GG	GG	discarded
632	ZM014391-0155		0	AA	AA	AA	discarded
633	PZE-100000018	chrUNKNOWN	49664	CC	CC	CC	discarded
634	PZE-100000026	chrUNKNOWN	74600	CC	CC	CC	discarded
635	PZE-100000045	chrUNKNOWN	200089	GG	GG	GG	discarded
636	PZE-100000048	chrUNKNOWN	200501	GG	failed	GG	discarded
637	PZE0000200501	chrUNKNOWN	200501	GG	GG	GG	discarded
638	PZE-100000065	chrUNKNOWN	211402	AA	AA	AA	discarded
639	PZE-100000066	chrUNKNOWN	211467	CC	CC	CC	discarded
640	PZE-100000092	chrUNKNOWN	277637	failed	failed	failed	discarded
641	PZE-100000093	chrUNKNOWN	278129	AA	AA	AA	discarded
642	PZE-100000109	missing	-1	failed	failed	failed	discarded
643	PZE0000344524	missing	-1	failed	failed	failed	discarded
644	PZE-100000158	chrUNKNOWN	752246	CC	CC	CC	discarded
645	PZE-100000159	chrUNKNOWN	752689	TT	TT	TT	discarded
646	PZE0000752689	chrUNKNOWN	752689	TT	TT	TT	discarded
647	PZE-100000164	chrUNKNOWN	770093	TT	TT	TT	discarded
648	PZE-100000219	chrUNKNOWN	1118450	TT	TT	TT	discarded
649	PZE-100000243	chrUNKNOWN	1133538	TT	TT	TT	discarded
650	PZE-100000255	chrUNKNOWN	1243628	CC	CC	CC	discarded
651	PZE-100000258	chrUNKNOWN	1244035	TT	TT	TT	discarded
652	PZE-100000259	chrUNKNOWN	1244182	GG	GG	GG	discarded
653	PZE0001244182	chrUNKNOWN	1244182	GG	GG	GG	discarded
654	PZE-100000260	chrUNKNOWN	1244493	AA	AA	AA	discarded
655	PZE-100000302	chrUNKNOWN	1698034	failed	failed	failed	discarded
656	PZE-100000356	chrUNKNOWN	2331425	TT	TT	TT	discarded
657	PZE-100000365	chrUNKNOWN	2437013	GG	GG	GG	discarded
658	PZE-100000376	chrUNKNOWN	2504480	TT	TT	TT	discarded
659	PZE-100000427	missing	-1	failed	failed	failed	discarded
660	PZE-100000438	chrUNKNOWN	2866196	TT	TT	TT	discarded
661	PZE-100000447	chrUNKNOWN	3008000	AA	AA	AA	discarded
662	PZE-100000448	chrUNKNOWN	3008031	CC	CC	CC	discarded
663	PZE0003008031	chrUNKNOWN	3008031	CC	CC	CC	discarded
664	PZE-100000453	chrUNKNOWN	3008350	AA	AA	AA	discarded
665	PZE-100000518	chrUNKNOWN	3279428	failed	failed	failed	discarded
666	PZE-100000530	missing	-1	failed	failed	failed	discarded
667	PZE-100000575	chrUNKNOWN	3499447	CC	CC	CC	discarded
668	PZE-100000576	chrUNKNOWN	3499470	TT	TT	TT	discarded
669	PZE0003536793	chrUNKNOWN	3536793	TT	TT	TT	discarded
670	PZE-100000630	chrUNKNOWN	3544114	TT	TT	TT	discarded
671	PZE0003544114	chrUNKNOWN	3544114	TT	TT	TT	discarded
672	PZE0003695226	chrUNKNOWN	3695226	GG	GG	GG	discarded
673	PZE0003716573	chrUNKNOWN	3716573	GG	GG	failed	discarded
674	PZE0003730039	chrUNKNOWN	3730039	failed	failed	failed	discarded
675	PZE-100000965	chrUNKNOWN	3745278	AA	AA	AA	discarded
676	PZE0003747944	chrUNKNOWN	3747944	GG	GG	GG	discarded
677	PZE0003881162	chrUNKNOWN	3881162	CC	CC	CC	discarded
678	PZE-100001123	chrUNKNOWN	3883634	CC	CC	CC	discarded
679	PZE0003935166	chrUNKNOWN	3935166	CC	CC	CC	discarded
680	PZE-100001174	chrUNKNOWN	4015550	GG	GG	GG	discarded
681	PZE-100001176	chrUNKNOWN	4015901	CC	failed	CC	discarded
682	PZE-100001195	chrUNKNOWN	4073767	CC	CC	CC	discarded
683	PZE-100001199	chrUNKNOWN	4074093	GG	GG	GG	discarded
684	PZE-100001203	chrUNKNOWN	4075001	GG	GG	GG	discarded
685	PZE-100001206	chrUNKNOWN	4089007	failed	failed	failed	discarded
686	PZE-100001210	chrUNKNOWN	4089255	GG	GG	GG	discarded
687	PZE-100001219	chrUNKNOWN	4089865	CC	CC	CC	discarded
688	PZE-100001229	chrUNKNOWN	4090171	CC	CC	CC	discarded
689	PZE0004090171	chrUNKNOWN	4090171	CC	CC	CC	discarded
690	PZE-100001232	chrUNKNOWN	4090449	failed	failed	failed	discarded
691	PZB01730.3	chrUNKNOWN	4091813	GG	GG	GG	discarded
692	PZE-100001246	chrUNKNOWN	4093560	CC	CC	CC	discarded
693	PZE-100001248	chrUNKNOWN	4093767	GG	GG	GG	discarded
694	PZE0004094707	chrUNKNOWN	4094707	CC	CC	CC	discarded
695	PZE-100001263	chrUNKNOWN	4095869	AA	AA	AA	discarded
696	PZE-100001267	chrUNKNOWN	4096321	GG	GG	GG	discarded
697	PZE0004096321	chrUNKNOWN	4096321	GG	GG	GG	discarded
698	PZE0004283921	chrUNKNOWN	4283921	failed	failed	failed	discarded
699	PZE-100001297	chrUNKNOWN	4288886	GG	GG	GG	discarded
700	PZE-100001307	chrUNKNOWN	4308718	GG	GG	GG	discarded
701	PZE-100001337	chrUNKNOWN	4402268	CC	CC	CC	discarded
702	PZE0004402268	chrUNKNOWN	4402268	CC	CC	CC	discarded
703	PZE-100001338	chrUNKNOWN	4402456	GG	GG	GG	discarded
704	PZE-100001346	missing	-1	failed	failed	failed	discarded
705	PZE-100001349	chrUNKNOWN	4547658	CC	CC	CC	discarded
706	PZE-100001354	chrUNKNOWN	4602655	TT	TT	failed	discarded
707	PZE0004602655	chrUNKNOWN	4602655	TT	TT	TT	discarded
708	PZE-100001359	chrUNKNOWN	4617737	AA	AA	failed	discarded
709	PZE-100001428	chrUNKNOWN	4849654	AA	AA	AA	discarded
710	PZE-100001441	chrUNKNOWN	4852203	CC	CC	CC	discarded
711	PZE-100001644	chrUNKNOWN	5431890	GG	GG	GG	discarded
712	PZE0005672227	chrUNKNOWN	5672222	AA	AA	AA	discarded
713	PZE-100001691	chrUNKNOWN	5672882	GG	GG	GG	discarded
714	PZE0005896632	chrUNKNOWN	5896632	GG	GG	GG	discarded
715	PZE-100001718	chrUNKNOWN	5898786	GG	GG	GG	discarded
716	PZE-100001733	chrUNKNOWN	5899860	AA	AA	AA	discarded
717	PZE0005899860	chrUNKNOWN	5899860	AA	AA	AA	discarded
718	PZE-100001736	chrUNKNOWN	5901168	TT	TT	TT	discarded
719	PZE0006006207	chrUNKNOWN	6006207	CC	CC	CC	discarded
720	PZE-100001759	chrUNKNOWN	6010067	AA	AA	AA	discarded
721	PZE-100001828	chrUNKNOWN	6149974	AA	AA	AA	discarded
722	PZE0006149974	chrUNKNOWN	6149974	AA	AA	AA	discarded
723	PZE-100001836	chrUNKNOWN	6167372	GG	GG	GG	discarded
724	PZE-100001851	chrUNKNOWN	6168173	AA	AA	AA	discarded
725	PZE0006168173	chrUNKNOWN	6168173	AA	AA	AA	discarded
726	PZE-100001898	chrUNKNOWN	6232400	TT	TT	TT	discarded
727	PZE-100001904	chrUNKNOWN	6234802	AA	AA	AA	discarded
728	PZE0006234802	chrUNKNOWN	6234802	AA	AA	AA	discarded
729	PZE-100001930	chrUNKNOWN	6358809	CC	CC	CC	discarded
730	PZE-100002058	chrUNKNOWN	6576497	GG	GG	GG	discarded
731	PZE0006576497	chrUNKNOWN	6576497	GG	GG	GG	discarded
732	PZE-100002065	chrUNKNOWN	6576742	TT	TT	TT	discarded
733	PZE0006576742	chrUNKNOWN	6576742	TT	TT	TT	discarded
734	PZE-100002066	chrUNKNOWN	6576831	CC	CC	CC	discarded
735	PZA03490.1	chrUNKNOWN	6577037	GG	GG	GG	discarded
736	PZA03489.1	chrUNKNOWN	6587023	GG	GG	GG	discarded
737	PZE-100002083	chrUNKNOWN	6595810	TT	TT	TT	discarded
738	PZE-100002086	chrUNKNOWN	6595878	CC	CC	CC	discarded
739	PZE-100002087	chrUNKNOWN	6595920	TT	TT	TT	discarded
740	PZE0006601999	chrUNKNOWN	6601999	TT	TT	TT	discarded
741	PZE-100002107	chrUNKNOWN	6607533	failed	failed	failed	discarded
742	PZE0006607533	chrUNKNOWN	6607533	TT	TT	TT	discarded
743	PZE0006619827	chrUNKNOWN	6619827	TT	TT	TT	discarded
744	PZE0008211605	chrUNKNOWN	8211605	AA	AA	AA	discarded
745	PZE-100002267	chrUNKNOWN	8250961	GG	GG	GG	discarded
746	PZE0008250961	chrUNKNOWN	8250961	GG	GG	GG	discarded
747	PZE-100002268	chrUNKNOWN	8279444	failed	failed	failed	discarded
748	PZE-100002288	chrUNKNOWN	8370517	AA	AA	AA	discarded
749	PZE-100002293	chrUNKNOWN	8373177	failed	failed	failed	discarded
750	PZE0008373177	chrUNKNOWN	8373177	failed	failed	failed	discarded
751	PZE-100002294	chrUNKNOWN	8373318	failed	failed	failed	discarded
752	PZE-100002297	chrUNKNOWN	8410756	failed	failed	failed	discarded
753	PZE-100002298	chrUNKNOWN	8411093	TT	TT	TT	discarded
754	PZE0008411093	chrUNKNOWN	8411093	TT	TT	TT	discarded
755	PZE-100002316	chrUNKNOWN	8489023	AA	AA	AA	discarded
756	PZE-100002320	chrUNKNOWN	8489607	TT	TT	TT	discarded
757	PZE-100002337	chrUNKNOWN	8523683	TT	TT	TT	discarded
758	PZE-100002365	chrUNKNOWN	8525188	TT	TT	TT	discarded
759	PZE-100002368	chrUNKNOWN	8525857	failed	failed	failed	discarded
760	PZE-100002384	chrUNKNOWN	8526277	TT	TT	TT	discarded
761	PZE-100002395	chrUNKNOWN	8527488	CC	CC	CC	discarded
762	PZE0008527488	chrUNKNOWN	8527488	CC	CC	CC	discarded
763	PZE-100002401	missing	-1	failed	failed	failed	discarded
764	PZE-100002416	chrUNKNOWN	8528504	CC	CC	CC	discarded
765	PZE-100002426	chrUNKNOWN	8529391	failed	failed	failed	discarded
766	PZE-100002463	chrUNKNOWN	8531300	TT	TT	TT	discarded
767	PZE-100002464	chrUNKNOWN	8531463	TT	TT	TT	discarded
768	PZE-100002465	chrUNKNOWN	8531494	CC	CC	CC	discarded
769	PZE0008531494	chrUNKNOWN	8531494	CC	CC	CC	discarded
770	PZE-100002471	chrUNKNOWN	8532123	GG	GG	GG	discarded
771	PZE0008532123	chrUNKNOWN	8532123	GG	GG	GG	discarded
772	PZE-100002478	chrUNKNOWN	8532293	CC	CC	CC	discarded
773	PZE-100002489	chrUNKNOWN	8532791	failed	failed	failed	discarded
774	PZE-100002507	chrUNKNOWN	8533122	TT	TT	TT	discarded
775	PZE0008533122	chrUNKNOWN	8533122	TT	TT	TT	discarded
776	PZE-100002529	chrUNKNOWN	8533724	CC	CC	CC	discarded
777	PZE-100002530	chrUNKNOWN	8533774	GG	GG	GG	discarded
778	PZE0008852326	chrUNKNOWN	8852335	CC	CC	CC	discarded
779	PZE-100002576	missing	-1	failed	failed	failed	discarded
780	PZE-100002731	chrUNKNOWN	10075390	failed	failed	failed	discarded
781	PZE-100002763	chrUNKNOWN	10175448	GG	GG	GG	discarded
782	PZE0010534402	chrUNKNOWN	10534402	CC	CC	CC	discarded
783	PZE-100002847	missing	-1	failed	failed	failed	discarded
784	PZE-100002869	chrUNKNOWN	10684258	CC	CC	CC	discarded
785	PZE-100002913	chrUNKNOWN	11111387	failed	failed	failed	discarded
786	PZE0011276128	chrUNKNOWN	11276128	AA	AA	AA	discarded
787	PZE-100002993	chrUNKNOWN	11703748	GG	GG	GG	discarded
788	PZE-100002995	chrUNKNOWN	11715901	AA	AA	AA	discarded
789	PZE-100003056	chrUNKNOWN	12379308	GG	GG	GG	discarded
790	PZE-100003058	chrUNKNOWN	12403476	failed	failed	failed	discarded
791	PZE-100003120	chrUNKNOWN	12841746	GG	GG	GG	discarded
792	PZE-100003132	chrUNKNOWN	12879870	failed	failed	failed	discarded
793	PZE-100003199	chrUNKNOWN	13470374	failed	failed	failed	discarded
794	PZE-100003212	chrUNKNOWN	13557710	failed	failed	failed	discarded
795	PZE-100003218	chrUNKNOWN	13594641	AA	AA	AA	discarded
796	PZE-100003229	chrUNKNOWN	13668148	TT	TT	TT	discarded
797	PZE-100003239	chrUNKNOWN	13704639	CC	CC	CC	discarded
798	PZE-100003245	chrUNKNOWN	13753035	GG	GG	GG	discarded
799	PZE-100003265	chrUNKNOWN	13829405	failed	failed	failed	discarded
800	PZE-100003317	chrUNKNOWN	13967337	GG	GG	GG	discarded
801	PZE-100003321	chrUNKNOWN	13998415	AA	AA	AA	discarded
802	PZE-100003322	chrUNKNOWN	13998602	AA	AA	AA	discarded
803	PZE-100003332	chrUNKNOWN	14109556	TT	TT	TT	discarded
804	PZE-100003338	chrUNKNOWN	14141993	TT	TT	TT	discarded
805	PZE0014141993	chrUNKNOWN	14141993	TT	TT	TT	discarded
806	PZE-100003344	chrUNKNOWN	14208493	GG	GG	GG	discarded
807	PZE0014208665	chrUNKNOWN	14208665	TT	TT	TT	discarded
808	PZE-100003375	chrUNKNOWN	14375122	CC	CC	CC	discarded
809	PZE0014500956	chrUNKNOWN	14500956	GG	GG	GG	discarded
810	PZE-100003423	chrUNKNOWN	14502360	GG	GG	GG	discarded
811	PZE-100003426	chrUNKNOWN	14503741	CC	CC	CC	discarded
812	PZE-100003429	missing	-1	failed	failed	failed	discarded
813	PZE-100003441	chrUNKNOWN	14606269	GG	GG	GG	discarded
814	PZE0014607267	chrUNKNOWN	14607267	CC	CC	CC	discarded
815	SYN83	chr1	3498	TT	failed	TT	concordant (homozygous)
816	PZE-101000005	missing	-1	failed	failed	failed	discarded
817	SYN79	chr1	109509	CC	CC	CC	concordant (homozygous)
818	PZE-101000060	chr1	157104	CC	CC	CC	concordant (homozygous)
819	PZE-101000083	chr1	242867	GG	GG	GG	concordant (homozygous)
820	PZE-101000088	chr1	243745	GG	GG	GG	concordant (homozygous)
821	PZE-101000108	chr1	255850	GG	GG	GG	concordant (homozygous)
822	PZE-101000111	chr1	263938	CC	CC	CC	concordant (homozygous)
823	PZE-101000121	chr1	267860	failed	failed	failed	discarded
824	PZE-101000122	chr1	267984	failed	failed	failed	discarded
825	PZE-101000161	chr1	325012	TT	TT	TT	concordant (homozygous)
826	PZE-101000167	chr1	333078	GG	GG	GG	concordant (homozygous)
827	PZE-101000169	chr1	379844	CC	CC	CC	concordant (homozygous)
828	PZE-101000174	chr1	388027	failed	failed	failed	discarded
829	PZE-101000209	chr1	411473	AA	AA	AA	concordant (homozygous)
830	PZE-101000248	chr1	445859	failed	failed	failed	discarded
831	PZE-101000256	chr1	491774	CC	CC	CC	concordant (homozygous)
832	PZE-101000287	chr1	527000	failed	failed	failed	discarded
833	PZE-101000301	chr1	600258	GG	GG	GG	concordant (homozygous)
834	PZE-101000344	chr1	658925	CC	CC	CC	concordant (homozygous)
835	PZE-101000348	chr1	668012	AA	AA	AA	concordant (homozygous)
836	PZE-101000349	chr1	668705	GG	GG	GG	concordant (homozygous)
837	PZE-101000359	chr1	753068	CC	CC	CC	concordant (homozygous)
838	PZE-101000360	chr1	753365	TT	TT	TT	concordant (homozygous)
839	PZE-101000370	chr1	809209	CC	CC	CC	concordant (homozygous)
840	PZE-101000424	chr1	967047	AA	AA	AA	concordant (homozygous)
841	PZE-101000431	chr1	977402	CC	CC	CC	concordant (homozygous)
842	PZE-101000442	chr1	978594	TT	TT	TT	concordant (homozygous)
843	PZE-101000449	chr1	984301	TT	TT	TT	concordant (homozygous)
844	PZE-101000450	chr1	984428	GG	GG	GG	concordant (homozygous)
845	PZE-101000451	chr1	984595	AA	AA	AA	concordant (homozygous)
846	PUT-163a-71312844-3126	chr1	986654	TT	TT	TT	concordant (homozygous)
847	SYN8296	chr1	988243	CC	CC	CC	concordant (homozygous)
848	SYN24910	missing	-1	failed	failed	failed	discarded
849	PZE-101000530	chr1	1152633	CC	CC	CC	concordant (homozygous)
850	PZE-101000557	chr1	1190611	GG	GG	GG	concordant (homozygous)
851	PZE-101000566	chr1	1199646	failed	failed	failed	discarded
852	PZE-101000610	chr1	1385091	failed	failed	TT	discarded
853	PZE-101000659	chr1	1551981	CC	CC	CC	concordant (homozygous)
854	PZE-101000671	chr1	1552961	TT	TT	TT	concordant (homozygous)
855	PZE-101000673	chr1	1553828	CC	CC	CC	concordant (homozygous)
856	PZE-101000740	chr1	1651003	CC	CC	CC	concordant (homozygous)
857	PZE-101000754	chr1	1671465	CC	CC	CC	concordant (homozygous)
858	PZE-101000760	chr1	1733745	CC	CC	CC	concordant (homozygous)
859	PZE-101000775	chr1	1739414	CC	CC	CC	concordant (homozygous)
860	PZE-101000788	chr1	1746768	CC	CC	CC	concordant (homozygous)
861	SYN9660	chr1	1765833	GG	GG	GG	concordant (homozygous)
862	SYN9659	chr1	1773936	CC	CC	CC	concordant (homozygous)
863	SYN10558	chr1	1941997	CC	CC	CC	concordant (homozygous)
864	PZE-101001044	chr1	1953111	GG	GG	GG	concordant (homozygous)
865	PZE-101001050	chr1	1954656	failed	failed	failed	discarded
866	PZE-101001094	chr1	2023602	CC	CC	CC	concordant (homozygous)
867	PZE-101001103	chr1	2024694	GG	GG	GG	concordant (homozygous)
868	PZE-101001107	chr1	2028149	CC	CC	CC	concordant (homozygous)
869	PZE-101001108	chr1	2028817	CC	CC	CC	concordant (homozygous)
870	PZE-101001110	chr1	2029068	GG	GG	GG	concordant (homozygous)
871	SYN10560	chr1	2029094	TT	TT	TT	concordant (homozygous)
872	PZE-101001114	chr1	2029385	GG	GG	GG	concordant (homozygous)
873	PZE-101001115	chr1	2029865	TT	TT	TT	concordant (homozygous)
874	PZE-101001116	chr1	2030413	AA	AA	AA	concordant (homozygous)
875	SYN13279	chr1	2072864	GG	GG	GG	concordant (homozygous)
876	SYN13282	chr1	2076576	GG	GG	GG	concordant (homozygous)
877	SYN6001	chr1	2195336	GG	GG	GG	concordant (homozygous)
878	PZE-101001265	chr1	2286535	CC	CC	CC	concordant (homozygous)
879	PZE-101001280	chr1	2291351	AA	AA	AA	concordant (homozygous)
880	PZE-101001320	chr1	2321170	CC	CC	CC	concordant (homozygous)
881	PZE-101001364	chr1	2373477	failed	failed	failed	discarded
882	PZE-101001380	chr1	2413501	TT	TT	TT	concordant (homozygous)
883	SYN27251	chr1	2419628	AA	AA	AA	concordant (homozygous)
884	PUT-163a-5499487-2275	chr1	2523478	AA	AA	AA	concordant (homozygous)
885	PZE-101001587	chr1	2672461	TT	TT	TT	concordant (homozygous)
886	SYN38927	chr1	2678506	AA	AA	AA	concordant (homozygous)
887	SYN35330	chr1	2720857	AA	AA	AA	concordant (homozygous)
888	SYN35346	chr1	2724801	TT	TT	TT	concordant (homozygous)
889	SYN35327	chr1	2725038	GG	GG	GG	concordant (homozygous)
890	SYN35339	chr1	2725389	TT	TT	TT	concordant (homozygous)
891	SYN35335	chr1	2725536	GG	GG	GG	concordant (homozygous)
892	SYN35336	chr1	2727433	TT	TT	TT	concordant (homozygous)
893	SYN35329	chr1	2727529	AA	AA	AA	concordant (homozygous)
894	SYN35333	chr1	2738157	CC	CC	CC	concordant (homozygous)
895	SYN35328	chr1	2739126	AA	AA	AA	concordant (homozygous)
896	SYN35344	chr1	2740177	CC	CC	CC	concordant (homozygous)
897	SYN38932	chr1	2768839	CC	CC	CC	concordant (homozygous)
898	SYN38934	chr1	2769064	CC	CC	CC	concordant (homozygous)
899	SYN38928	chr1	2769873	GG	GG	GG	concordant (homozygous)
900	SYN38925	chr1	2779129	failed	failed	failed	discarded
901	SYNGENTA5822	chr1	2780781	GG	GG	GG	concordant (homozygous)
902	SYN38926	chr1	2781326	CC	CC	CC	concordant (homozygous)
903	SYN35337	chr1	2843728	CC	CC	CC	concordant (homozygous)
904	PUT-163a-60359045-2871	chr1	2849489	TT	TT	TT	concordant (homozygous)
905	PZE-101002081	chr1	2868548	GG	GG	GG	concordant (homozygous)
906	PZA03613.2	chr1	2914066	TT	TT	TT	concordant (homozygous)
907	SYN2547	chr1	2914294	CC	CC	CC	concordant (homozygous)
908	SYN2548	chr1	2914471	AA	AA	AA	concordant (homozygous)
909	SYN2545	chr1	2987709	CC	CC	CC	concordant (homozygous)
910	PZE-101002282	chr1	3000237	CC	CC	CC	concordant (homozygous)
911	SYN11121	chr1	3008347	GG	GG	GG	concordant (homozygous)
912	SYN11115	chr1	3009997	CC	CC	CC	concordant (homozygous)
913	SYN11114	chr1	3011929	GG	GG	GG	concordant (homozygous)
914	PZE-101002367	chr1	3013483	TT	TT	TT	concordant (homozygous)
915	SYN11129	chr1	3041508	failed	failed	failed	discarded
916	SYN11122	chr1	3050991	AA	AA	AA	concordant (homozygous)
917	SYN11127	chr1	3051634	GG	GG	GG	concordant (homozygous)
918	SYNGENTA17310	chr1	3103812	AA	AA	AA	concordant (homozygous)
919	SYN11124	chr1	3108709	failed	failed	failed	discarded
920	SYN30742	chr1	3154593	AA	AA	AA	concordant (homozygous)
921	SYN30740	chr1	3158652	AA	AA	AA	concordant (homozygous)
922	SYN30750	chr1	3158895	AA	AA	AA	concordant (homozygous)
923	SYN30751	chr1	3159003	TT	TT	TT	concordant (homozygous)
924	SYN30756	chr1	3159075	CC	CC	CC	concordant (homozygous)
925	SYN30757	chr1	3159111	TT	TT	TT	concordant (homozygous)
926	SYN30738	chr1	3163965	AA	AA	AA	concordant (homozygous)
927	SYN30746	chr1	3166870	GG	GG	GG	concordant (homozygous)
928	SYN30752	chr1	3166871	CC	CC	CC	concordant (homozygous)
929	SYN30737	chr1	3168774	GG	GG	GG	concordant (homozygous)
930	PZE-101002887	chr1	3201284	CC	CC	CC	concordant (homozygous)
931	PZE-101002919	chr1	3209275	TT	TT	TT	concordant (homozygous)
932	SYN30755	chr1	3211843	GG	GG	GG	concordant (homozygous)
933	PZE-101003026	chr1	3213525	AA	AA	AA	concordant (homozygous)
934	PZE-101003031	chr1	3215444	TT	TT	TT	concordant (homozygous)
935	SYN9369	chr1	3327762	failed	failed	failed	discarded
936	PZE-101003115	chr1	3329539	GG	GG	GG	concordant (homozygous)
937	PZE-101003133	chr1	3333291	AA	AA	AA	concordant (homozygous)
938	PZE-101003135	chr1	3334819	CC	CC	CC	concordant (homozygous)
939	PZE-101003141	chr1	3335525	CC	CC	CC	concordant (homozygous)
940	SYN9381	chr1	3337882	GG	GG	GG	concordant (homozygous)
941	SYN9380	chr1	3337921	GG	GG	GG	concordant (homozygous)
942	SYN9363	chr1	3338316	CC	CC	CC	concordant (homozygous)
943	SYN9377	chr1	3340979	TT	TT	TT	concordant (homozygous)
944	SYN9378	chr1	3341556	CC	CC	CC	concordant (homozygous)
945	SYN9361	chr1	3379175	TT	TT	TT	concordant (homozygous)
946	SYNGENTA16820	chr1	3379307	TT	TT	TT	concordant (homozygous)
947	SYN9365	chr1	3380695	TT	TT	TT	concordant (homozygous)
948	SYN9368	chr1	3380776	TT	TT	TT	concordant (homozygous)
949	PZE-101003785	chr1	3638400	AA	AA	AA	concordant (homozygous)
950	SYN11492	chr1	3638422	AA	AA	AA	concordant (homozygous)
951	SYN11486	chr1	3638691	GG	GG	GG	concordant (homozygous)
952	SYN11494	chr1	3680965	GG	GG	GG	concordant (homozygous)
953	SYN11493	chr1	3681369	AA	AA	AA	concordant (homozygous)
954	SYN11490	chr1	3682038	GG	GG	GG	concordant (homozygous)
955	SYN11500	chr1	3682646	GG	GG	GG	concordant (homozygous)
956	SYN11501	chr1	3682713	GG	GG	GG	concordant (homozygous)
957	SYN11503	chr1	3682739	AA	AA	AA	concordant (homozygous)
958	SYN11491	chr1	3683507	TT	TT	TT	concordant (homozygous)
959	PZA02129.1	chr1	3706019	TT	TT	TT	concordant (homozygous)
960	PZE-101004328	chr1	3715329	CC	CC	CC	concordant (homozygous)
961	PZE-101004337	chr1	3803349	TT	TT	TT	concordant (homozygous)
962	PZE-101004387	chr1	3855565	TT	TT	TT	concordant (homozygous)
963	PZE-101004416	missing	-1	failed	failed	failed	discarded
964	SYN15069	chr1	3862483	CC	CC	CC	concordant (homozygous)
965	SYN15073	chr1	3866298	TT	TT	TT	concordant (homozygous)
966	SYN10469	chr1	3975021	GG	GG	GG	concordant (homozygous)
967	PZE-101004580	chr1	3979259	GG	GG	GG	concordant (homozygous)
968	SYN10465	chr1	3987208	failed	failed	failed	discarded
969	PZE-101004923	chr1	4047538	TT	TT	TT	concordant (homozygous)
970	SYN10467	chr1	4048522	TT	TT	TT	concordant (homozygous)
971	SYN10459	chr1	4050764	GG	GG	GG	concordant (homozygous)
972	PZE-101005008	chr1	4123578	AA	AA	AA	concordant (homozygous)
973	PZE-101005032	chr1	4160138	AA	AA	AA	concordant (homozygous)
974	PZA00393.1	chr1	4175293	TT	TT	TT	concordant (homozygous)
975	PUT-163a-29543981-1758	chr1	4214309	GG	GG	GG	concordant (homozygous)
976	PUT-163a-29543981-1757	chr1	4214326	AA	AA	AA	concordant (homozygous)
977	SYN5932	chr1	4242757	CC	CC	CC	concordant (homozygous)
978	SYN5936	chr1	4295563	TT	TT	TT	concordant (homozygous)
979	SYN5934	chr1	4297279	CC	CC	CC	concordant (homozygous)
980	SYN5935	chr1	4330815	TT	TT	TT	concordant (homozygous)
981	SYN7380	chr1	4425296	TT	TT	TT	concordant (homozygous)
982	SYN7378	chr1	4425801	TT	TT	TT	concordant (homozygous)
983	PZA02869.8	chr1	4429897	CC	CC	CC	concordant (homozygous)
984	PZE-101005765	chr1	4431142	TT	TT	TT	concordant (homozygous)
985	PZE-101005766	chr1	4431359	TT	TT	TT	concordant (homozygous)
986	PZE-101005770	chr1	4432236	GG	GG	GG	concordant (homozygous)
987	PZE-101005806	chr1	4484343	GG	GG	GG	concordant (homozygous)
988	PZE-101005818	chr1	4484999	CC	CC	CC	concordant (homozygous)
989	PZE-101005831	chr1	4485476	AA	AA	AA	concordant (homozygous)
990	SYN7383	chr1	4493181	failed	failed	failed	discarded
991	SYN7752	chr1	4688461	GG	GG	GG	concordant (homozygous)
992	SYN7750	missing	-1	failed	failed	failed	discarded
993	SYN7751	chr1	4689089	failed	failed	failed	discarded
994	SYN7755	chr1	4693577	TT	TT	TT	concordant (homozygous)
995	SYN7754	chr1	4693582	failed	failed	failed	discarded
996	SYN7746	missing	-1	failed	failed	failed	discarded
997	PUT-163a-50325923-2183	chr1	4731402	CC	CC	CC	concordant (homozygous)
998	PUT-163a-50325923-2184	chr1	4731441	GG	GG	GG	concordant (homozygous)
999	SYN10708	chr1	4737662	AA	AA	AA	concordant (homozygous)
1000	SYN10711	chr1	4738754	GG	GG	GG	concordant (homozygous)
1001	SYN10714	chr1	4739138	CC	CC	CC	concordant (homozygous)
1002	SYN10715	chr1	4739155	GG	GG	GG	concordant (homozygous)
1003	SYN10709	chr1	4741102	GG	GG	GG	concordant (homozygous)
1004	PZE-101006745	chr1	4769244	AA	AA	AA	concordant (homozygous)
1005	PZD00021.2	chr1	4835538	TT	TT	TT	concordant (homozygous)
1006	PZD00020.2	chr1	4835690	CC	CC	CC	concordant (homozygous)
1007	PZD00020.4	chr1	4835952	TT	TT	TT	concordant (homozygous)
1008	PZD00081.2	chr1	4836542	CC	CC	CC	concordant (homozygous)
1009	PZD00019.1	chr1	4912321	TT	TT	TT	concordant (homozygous)
1010	zagl1.1	chr1	4912526	AA	AA	AA	concordant (homozygous)
1011	PZE-101006890	chr1	4966380	AA	AA	AA	concordant (homozygous)
1012	SYN11315	chr1	4967310	AA	AA	AA	concordant (homozygous)
1013	SYN11314	missing	-1	failed	failed	failed	discarded
1014	ZM013498-0200	chr1	4975596	GG	GG	GG	concordant (homozygous)
1015	SYN11308	chr1	5062538	GG	GG	GG	concordant (homozygous)
1016	SYN11309	chr1	5063910	failed	failed	failed	discarded
1017	SYN11325	chr1	5065707	GG	GG	GG	concordant (homozygous)
1018	PZE-101007769	chr1	5220190	CC	CC	failed	discarded
1019	SYN36149	chr1	5299776	AA	AA	AA	concordant (homozygous)
1020	SYN36150	chr1	5299808	TT	TT	TT	concordant (homozygous)
1021	SYN36142	chr1	5299969	GG	GG	GG	concordant (homozygous)
1022	SYN36143	chr1	5300309	TT	TT	TT	concordant (homozygous)
1023	PZA01022.1	chr1	5300434	CC	CC	CC	concordant (homozygous)
1024	SYN36146	chr1	5310872	TT	TT	TT	concordant (homozygous)
1025	SYN6288	chr1	5321095	failed	failed	failed	discarded
1026	PZB00919.1	chr1	5353316	CC	CC	CC	concordant (homozygous)
1027	SYN6290	chr1	5362253	failed	failed	failed	discarded
1028	SYN10139	chr1	5411692	TT	TT	TT	concordant (homozygous)
1029	PZE-101008684	chr1	5513283	failed	failed	failed	discarded
1030	PZE-101008685	chr1	5513727	GG	GG	GG	concordant (homozygous)
1031	PZE-101009163	chr1	5626114	TT	TT	TT	concordant (homozygous)
1032	PZE-101009215	chr1	5741967	AA	AA	AA	concordant (homozygous)
1033	PZE-101009310	chr1	5766512	TT	TT	TT	concordant (homozygous)
1034	PZE-101009312	chr1	5768048	TT	TT	TT	concordant (homozygous)
1035	PUT-163a-86470789-4503	chr1	5776015	GG	GG	GG	concordant (homozygous)
1036	PUT-163a-86470789-4504	chr1	5776032	TT	TT	TT	concordant (homozygous)
1037	PZE-101009528	chr1	5784336	TT	TT	TT	concordant (homozygous)
1038	PZE-101009538	chr1	5787930	GG	GG	GG	concordant (homozygous)
1039	PZE-101009582	chr1	5806301	AA	AA	AA	concordant (homozygous)
1040	PZE-101009670	chr1	5936612	CC	CC	CC	concordant (homozygous)
1041	SYN6322	chr1	6179473	CC	CC	CC	concordant (homozygous)
1042	SYN6315	chr1	6181707	GG	GG	GG	concordant (homozygous)
1043	SYN6319	chr1	6182434	failed	failed	failed	discarded
1044	SYN6312	chr1	6182714	AA	AA	AA	concordant (homozygous)
1045	SYN6333	chr1	6182909	failed	failed	failed	discarded
1046	PUT-163a-13237058-195	chr1	6184700	GG	GG	GG	concordant (homozygous)
1047	SYN6339	chr1	6184846	GG	GG	GG	concordant (homozygous)
1048	SYN6338	chr1	6184852	TT	TT	TT	concordant (homozygous)
1049	SYN6314	chr1	6185071	GG	GG	GG	concordant (homozygous)
1050	SYN6341	chr1	6187115	failed	failed	failed	discarded
1051	SYN6335	chr1	6187187	TT	TT	TT	concordant (homozygous)
1052	SYN6346	chr1	6187405	TT	TT	TT	concordant (homozygous)
1053	SYN6331	chr1	6203817	GG	GG	GG	concordant (homozygous)
1054	SYN6318	chr1	6206622	TT	TT	TT	concordant (homozygous)
1055	SYN6326	chr1	6206994	AA	AA	AA	concordant (homozygous)
1056	SYN6317	chr1	6220493	CC	CC	CC	concordant (homozygous)
1057	SYN6320	chr1	6221172	CC	CC	CC	concordant (homozygous)
1058	SYN6337	chr1	6222592	CC	CC	CC	concordant (homozygous)
1059	PZE-101010560	chr1	6228318	GG	GG	GG	concordant (homozygous)
1060	PUT-163a-29543882-1755	chr1	6232488	AA	AA	AA	concordant (homozygous)
1061	PZE-101010649	chr1	6384464	GG	GG	GG	concordant (homozygous)
1062	SYN36524	chr1	6397043	AA	AA	AA	concordant (homozygous)
1063	PZE-101010821	chr1	6404614	AA	AA	AA	concordant (homozygous)
1064	PZE-101010917	chr1	6498482	AA	AA	AA	concordant (homozygous)
1065	PUT-163a-148991740-713	chr1	6509763	failed	failed	failed	discarded
1066	PUT-163a-148991740-712	chr1	6509828	TT	TT	TT	concordant (homozygous)
1067	PZE-101011048	chr1	6510426	CC	CC	CC	concordant (homozygous)
1068	PZE-101011197	chr1	6739903	AA	AA	AA	concordant (homozygous)
1069	PZE-101011230	chr1	6744663	AA	AA	AA	concordant (homozygous)
1070	PZE-101011364	chr1	6779420	failed	failed	failed	discarded
1071	SYN13179	chr1	6799795	TT	TT	TT	concordant (homozygous)
1072	ZM012984-0229	chr1	6801381	GG	GG	GG	concordant (homozygous)
1073	SYN13174	chr1	6804569	TT	TT	TT	concordant (homozygous)
1074	SYN13182	chr1	6805932	CC	CC	CC	concordant (homozygous)
1075	SYN13173	chr1	6806236	failed	failed	failed	discarded
1076	SYN13185	chr1	6806770	TT	TT	TT	concordant (homozygous)
1077	PZE-101011431	chr1	6806954	GG	GG	GG	concordant (homozygous)
1078	SYN13169	chr1	6809743	failed	failed	failed	discarded
1079	SYN13177	chr1	6813012	AA	AA	AA	concordant (homozygous)
1080	SYN13175	chr1	6884627	AA	AA	failed	discarded
1081	SYN13165	chr1	6885067	GG	GG	GG	concordant (homozygous)
1082	SYN13178	chr1	6886047	AA	AA	AA	concordant (homozygous)
1083	SYN13171	chr1	6886373	TT	TT	TT	concordant (homozygous)
1084	SYN13170	chr1	6886491	TT	TT	TT	concordant (homozygous)
1085	SYN7706	chr1	7008919	AA	AA	AA	concordant (homozygous)
1086	SYN7705	chr1	7008926	AA	AA	AA	concordant (homozygous)
1087	PZE-101011781	chr1	7008949	failed	failed	failed	discarded
1088	PZE-101011906	chr1	7046380	CC	CC	CC	concordant (homozygous)
1089	SYN7697	chr1	7046577	AA	AA	AA	concordant (homozygous)
1090	SYN7702	chr1	7053290	GG	GG	GG	concordant (homozygous)
1091	SYNGENTA6009	chr1	7054052	GG	GG	GG	concordant (homozygous)
1092	SYN7698	chr1	7124712	GG	GG	GG	concordant (homozygous)
1093	SYN7696	chr1	7130894	TT	TT	TT	concordant (homozygous)
1094	SYN20420	chr1	7155691	TT	TT	TT	concordant (homozygous)
1095	SYN12336	chr1	7305871	CC	CC	CC	concordant (homozygous)
1096	SYN12337	chr1	7310137	CC	CC	CC	concordant (homozygous)
1097	PZE-101012517	chr1	7310158	AA	AA	AA	concordant (homozygous)
1098	SYN12340	chr1	7310688	GG	GG	GG	concordant (homozygous)
1099	SYN12338	chr1	7310754	AA	AA	AA	concordant (homozygous)
1100	SYN13394	chr1	7419471	AA	AA	AA	concordant (homozygous)
1101	SYN13399	chr1	7451457	failed	failed	failed	discarded
1102	SYN13400	chr1	7451544	CC	CC	CC	concordant (homozygous)
1103	SYN13397	chr1	7529503	TT	TT	TT	concordant (homozygous)
1104	SYN13396	chr1	7532176	CC	CC	CC	concordant (homozygous)
1105	SYN13395	chr1	7532975	TT	TT	TT	concordant (homozygous)
1106	PZE-101013598	chr1	7651091	TT	TT	TT	concordant (homozygous)
1107	SYN13519	chr1	7651793	CC	CC	CC	concordant (homozygous)
1108	SYN13518	chr1	7662207	AA	AA	AA	concordant (homozygous)
1109	PZE-101013633	chr1	7664009	failed	failed	failed	discarded
1110	PZE-101013646	chr1	7678165	GG	GG	GG	concordant (homozygous)
1111	PZE-101013713	chr1	7787322	TT	TT	TT	concordant (homozygous)
1112	SYNGENTA0547	chr1	7823589	TT	TT	TT	concordant (homozygous)
1113	PZE-101013772	chr1	7823677	AA	AA	AA	concordant (homozygous)
1114	PZE-101013802	chr1	7824474	TT	TT	TT	concordant (homozygous)
1115	PHM1699.29	chr1	7826770	TT	TT	TT	concordant (homozygous)
1116	PZE-101013818	chr1	7829072	TT	TT	TT	concordant (homozygous)
1117	SYN10900	chr1	7830177	TT	TT	TT	concordant (homozygous)
1118	SYN10896	chr1	7830634	CC	CC	CC	concordant (homozygous)
1119	SYN6411	chr1	7928846	GG	GG	GG	concordant (homozygous)
1120	SYN6413	chr1	7928849	GG	GG	GG	concordant (homozygous)
1121	PZE-101014003	chr1	7960963	GG	GG	GG	concordant (homozygous)
1122	PZE-101014135	chr1	7994853	TT	TT	TT	concordant (homozygous)
1123	PZE-101014266	chr1	8063131	AA	AA	AA	concordant (homozygous)
1124	SYN6732	chr1	8098703	CC	CC	CC	concordant (homozygous)
1125	SYN6740	chr1	8098811	GG	GG	GG	concordant (homozygous)
1126	SYN6742	chr1	8098826	AA	AA	AA	concordant (homozygous)
1127	SYN6738	chr1	8099067	GG	GG	GG	concordant (homozygous)
1128	SYN6739	chr1	8099082	CC	CC	CC	concordant (homozygous)
1129	SYN6737	chr1	8099557	GG	GG	GG	concordant (homozygous)
1130	SYN6733	chr1	8106316	TT	TT	TT	concordant (homozygous)
1131	SYN35551	chr1	8366368	AA	AA	AA	concordant (homozygous)
1132	SYN35550	chr1	8366411	GG	GG	GG	concordant (homozygous)
1133	SYN35545	chr1	8367805	TT	TT	TT	concordant (homozygous)
1134	PZA00528.1	chr1	8367947	AA	AA	AA	concordant (homozygous)
1135	SYN35543	chr1	8370608	CC	CC	CC	concordant (homozygous)
1136	PZE-101014720	chr1	8421586	failed	failed	failed	discarded
1137	PZE-101014824	chr1	8430539	failed	failed	failed	discarded
1138	PZA-000175002	chr1	8510027	TT	TT	TT	concordant (homozygous)
1139	SYN11909	chr1	8551263	CC	CC	CC	concordant (homozygous)
1140	SYN11901	chr1	8552681	GG	GG	GG	concordant (homozygous)
1141	SYN11906	chr1	8588352	TT	TT	TT	concordant (homozygous)
1142	SYN11911	chr1	8588823	GG	GG	GG	concordant (homozygous)
1143	SYN11912	chr1	8589196	AA	AA	AA	concordant (homozygous)
1144	SYN11928	chr1	8589639	CC	CC	CC	concordant (homozygous)
1145	SYN11904	chr1	8590143	TT	TT	TT	concordant (homozygous)
1146	SYN11902	chr1	8593713	CC	CC	CC	concordant (homozygous)
1147	SYN11929	chr1	8594110	CC	CC	CC	concordant (homozygous)
1148	PZE-101015149	chr1	8594287	AA	AA	AA	concordant (homozygous)
1149	SYN11903	chr1	8594350	TT	TT	TT	concordant (homozygous)
1150	SYN11908	chr1	8594482	CC	CC	CC	concordant (homozygous)
1151	SYN11910	chr1	8602286	CC	CC	CC	concordant (homozygous)
1152	SYN11915	chr1	8602987	TT	TT	TT	concordant (homozygous)
1153	PZE-101015469	chr1	8604738	TT	TT	TT	concordant (homozygous)
1154	PZE-101015471	chr1	8605093	GG	GG	GG	concordant (homozygous)
1155	PZE-101015503	chr1	8605790	AA	AA	AA	concordant (homozygous)
1156	PZE-101015732	missing	-1	failed	failed	failed	discarded
1157	PZE-101015733	chr1	8731769	failed	failed	failed	discarded
1158	SYN6211	chr1	8915303	GG	GG	GG	concordant (homozygous)
1159	SYN6207	chr1	8917545	GG	GG	GG	concordant (homozygous)
1160	SYN6208	chr1	8945504	GG	GG	GG	concordant (homozygous)
1161	SYN6209	chr1	8950704	AA	AA	AA	concordant (homozygous)
1162	PZA00447.5	chr1	9023845	AA	AA	AA	concordant (homozygous)
1163	PZA00447.6	chr1	9023947	CC	CC	CC	concordant (homozygous)
1164	PZA00447.8	chr1	9023989	CC	CC	CC	concordant (homozygous)
1165	PZB01915.1	chr1	9029842	GG	GG	GG	concordant (homozygous)
1166	SYNGENTA14387	chr1	9031308	TT	TT	TT	concordant (homozygous)
1167	PZA00731.6	chr1	9300392	GG	GG	GG	concordant (homozygous)
1168	PZA00731.7	chr1	9300541	AA	AA	AA	concordant (homozygous)
1169	PZE-101016495	chr1	9301468	TT	TT	TT	concordant (homozygous)
1170	PZE-101016496	chr1	9301495	AA	AA	AA	concordant (homozygous)
1171	SYN21172	chr1	9348931	GG	GG	GG	concordant (homozygous)
1172	SYN21171	chr1	9349121	TT	TT	TT	concordant (homozygous)
1173	SYN21174	chr1	9349190	AA	AA	AA	concordant (homozygous)
1174	SYN21175	chr1	9349233	AA	AA	AA	concordant (homozygous)
1175	SYN14137	chr1	9378225	CC	CC	CC	concordant (homozygous)
1176	SYN14140	chr1	9379379	GG	GG	GG	concordant (homozygous)
1177	SYN14142	chr1	9415657	TT	TT	TT	concordant (homozygous)
1178	SYN14141	chr1	9416093	GG	GG	GG	concordant (homozygous)
1179	SYN14147	chr1	9416225	GG	GG	GG	concordant (homozygous)
1180	SYN14146	chr1	9416279	TT	TT	TT	concordant (homozygous)
1181	SYN14145	chr1	9416401	CC	CC	CC	concordant (homozygous)
1182	SYN14144	chr1	9416402	AA	AA	AA	concordant (homozygous)
1183	SYN14143	chr1	9416770	TT	TT	TT	concordant (homozygous)
1184	SYN14138	chr1	9416952	AA	AA	AA	concordant (homozygous)
1185	PZE-101016971	chr1	9417218	CC	CC	CC	concordant (homozygous)
1186	PZE-101016973	chr1	9417272	GG	GG	GG	concordant (homozygous)
1187	SYN10548	chr1	9508077	AA	AA	AA	concordant (homozygous)
1188	SYN10549	chr1	9508113	TT	TT	TT	concordant (homozygous)
1189	SYN10544	chr1	9530939	TT	TT	TT	concordant (homozygous)
1190	SYN10543	chr1	9544037	GG	GG	GG	concordant (homozygous)
1191	PZE-101017187	chr1	9544052	GG	GG	GG	concordant (homozygous)
1192	SYN10542	chr1	9549897	GG	GG	GG	concordant (homozygous)
1193	SYN10547	chr1	9563569	TT	TT	TT	concordant (homozygous)
1194	PZE-101017262	chr1	9563756	GG	GG	GG	concordant (homozygous)
1195	SYN10546	chr1	9565539	CC	CC	CC	concordant (homozygous)
1196	PZE-101017380	chr1	9782709	TT	TT	TT	concordant (homozygous)
1197	PZE-101017463	chr1	9895324	GG	GG	GG	concordant (homozygous)
1198	PZE-101017487	chr1	9929335	GG	GG	GG	concordant (homozygous)
1199	SYN5905	chr1	9962493	TT	TT	TT	concordant (homozygous)
1200	PZE-101017580	chr1	9964858	AA	AA	AA	concordant (homozygous)
1201	PZE-101017581	chr1	9964883	GG	GG	GG	concordant (homozygous)
1202	SYN2431	chr1	10061451	CC	CC	CC	concordant (homozygous)
1203	SYN2434	chr1	10061660	TT	TT	failed	discarded
1204	SYN2436	chr1	10062106	AA	AA	AA	concordant (homozygous)
1205	SYN2435	chr1	10062186	AA	AA	AA	concordant (homozygous)
1206	PZA03519.2	chr1	10065856	GG	GG	GG	concordant (homozygous)
1207	PZA03519.1	chr1	10066126	TT	TT	TT	concordant (homozygous)
1208	PZA03520.2	chr1	10067605	CC	CC	CC	concordant (homozygous)
1209	PZA03520.3	chr1	10067746	AA	AA	AA	concordant (homozygous)
1210	PZE-101017779	chr1	10068897	TT	TT	TT	concordant (homozygous)
1211	PZA00106.9	chr1	10069038	AA	AA	AA	concordant (homozygous)
1212	PZE-101017823	chr1	10333936	AA	AA	AA	concordant (homozygous)
1213	PZE-101018023	chr1	10506267	TT	TT	TT	concordant (homozygous)
1214	PZE-101018057	chr1	10509784	AA	AA	AA	concordant (homozygous)
1215	PZE-101018111	chr1	10511753	AA	AA	AA	concordant (homozygous)
1216	PZE-101018160	chr1	10513071	CC	CC	CC	concordant (homozygous)
1217	PZE-101018199	chr1	10515514	AA	AA	AA	concordant (homozygous)
1218	PZE-101018206	chr1	10519928	CC	CC	CC	concordant (homozygous)
1219	PZE-101018214	chr1	10553092	CC	CC	CC	concordant (homozygous)
1220	PZE-101018261	chr1	10557939	TT	TT	TT	concordant (homozygous)
1221	PZE-101018356	chr1	10561802	AA	AA	failed	discarded
1222	PZE-101018400	chr1	10640072	CC	CC	CC	concordant (homozygous)
1223	PZE-101018404	chr1	10645434	GG	GG	GG	concordant (homozygous)
1224	PZE-101018411	chr1	10646789	TT	TT	TT	concordant (homozygous)
1225	PZE-101018453	chr1	10709606	GG	GG	GG	concordant (homozygous)
1226	PZE-101018516	chr1	10792867	TT	TT	TT	concordant (homozygous)
1227	PZE-101018566	chr1	10797016	failed	failed	failed	discarded
1228	PZE-101018567	chr1	10798910	GG	GG	GG	concordant (homozygous)
1229	PZE-101018616	chr1	10811821	TT	TT	TT	concordant (homozygous)
1230	PZE-101018668	chr1	10816833	GG	GG	GG	concordant (homozygous)
1231	PZE-101018702	chr1	10841497	CC	CC	CC	concordant (homozygous)
1232	PZE-101018729	chr1	10870567	GG	GG	failed	discarded
1233	PZE-101018769	chr1	10873619	TT	TT	TT	concordant (homozygous)
1234	PZE-101018818	chr1	10877851	TT	TT	TT	concordant (homozygous)
1235	PZE-101018826	chr1	10878113	AA	AA	AA	concordant (homozygous)
1236	PZE-101018868	chr1	10935089	GG	GG	GG	concordant (homozygous)
1237	PZE-101019294	chr1	10968137	AA	AA	AA	concordant (homozygous)
1238	PZE-101019334	chr1	11083315	AA	AA	AA	concordant (homozygous)
1239	PZE-101019350	chr1	11087539	AA	AA	AA	concordant (homozygous)
1240	PZE-101019536	chr1	11364731	AA	AA	AA	concordant (homozygous)
1241	PZE-101019537	chr1	11364850	AA	AA	AA	concordant (homozygous)
1242	PZE-101019538	chr1	11365110	GG	GG	GG	concordant (homozygous)
1243	PZE-101019557	chr1	11372021	CC	CC	CC	concordant (homozygous)
1244	PZE-101019597	chr1	11436233	CC	CC	CC	concordant (homozygous)
1245	PZE-101019642	chr1	11438692	failed	failed	failed	discarded
1246	SYN5764	chr1	11443822	TT	TT	TT	concordant (homozygous)
1247	PZE-101019726	chr1	11450471	CC	CC	CC	concordant (homozygous)
1248	PZE-101019727	chr1	11450804	AA	AA	AA	concordant (homozygous)
1249	PZE-101019728	chr1	11451211	CC	CC	CC	concordant (homozygous)
1250	PZE-101019767	chr1	11495343	AA	AA	AA	concordant (homozygous)
1251	PZE-101019781	chr1	11509108	TT	TT	TT	concordant (homozygous)
1252	PZE-101019823	chr1	11649359	CC	CC	CC	concordant (homozygous)
1253	PZE-101019853	chr1	11723610	AA	AA	AA	concordant (homozygous)
1254	SYN20883	chr1	11874321	AA	AA	AA	concordant (homozygous)
1255	SYN20882	chr1	11904820	GG	GG	GG	concordant (homozygous)
1256	PZE-101020116	chr1	11913701	CC	CC	CC	concordant (homozygous)
1257	SYN20881	chr1	11914709	GG	GG	GG	concordant (homozygous)
1258	SYN34330	missing	-1	failed	failed	failed	discarded
1259	PUT-163a-4647212-2116	chr1	11948426	CC	CC	CC	concordant (homozygous)
1260	SYN34343	chr1	11951512	TT	TT	TT	concordant (homozygous)
1261	SYN34345	chr1	11951530	TT	TT	TT	concordant (homozygous)
1262	SYN34331	chr1	11951608	TT	TT	TT	concordant (homozygous)
1263	SYN34328	chr1	11952057	TT	TT	TT	concordant (homozygous)
1264	SYN34334	chr1	11952360	GG	GG	GG	concordant (homozygous)
1265	SYN34332	chr1	11952775	TT	TT	failed	discarded
1266	SYN34342	chr1	11954418	TT	TT	TT	concordant (homozygous)
1267	SYN34325	chr1	11955724	GG	GG	GG	concordant (homozygous)
1268	SYN34329	chr1	11955865	TT	TT	TT	concordant (homozygous)
1269	PZE-101020456	chr1	12109561	TT	TT	TT	concordant (homozygous)
1270	PUT-163a-4609499-2076	chr1	12125243	CC	CC	CC	concordant (homozygous)
1271	SYN33820	chr1	12126757	GG	GG	GG	concordant (homozygous)
1272	SYN33818	chr1	12126925	AA	AA	AA	concordant (homozygous)
1273	SYN33822	chr1	12127476	failed	failed	failed	discarded
1274	SYN33828	chr1	12134993	TT	TT	failed	discarded
1275	SYN33835	chr1	12135006	CC	CC	CC	concordant (homozygous)
1276	SYN33817	chr1	12135254	AA	AA	failed	discarded
1277	SYN33821	chr1	12148670	AA	AA	AA	concordant (homozygous)
1278	SYN33825	chr1	12148768	AA	AA	AA	concordant (homozygous)
1279	PZE-101020844	chr1	12208395	TT	TT	TT	concordant (homozygous)
1280	PZE-101020931	chr1	12210779	GG	GG	GG	concordant (homozygous)
1281	PZE-101020971	chr1	12215232	TT	TT	TT	concordant (homozygous)
1282	PZE-101020979	chr1	12215467	GG	GG	GG	concordant (homozygous)
1283	PZE-101021308	chr1	12311775	CC	CC	CC	concordant (homozygous)
1284	SYN372	chr1	12316968	CC	CC	CC	concordant (homozygous)
1285	PZE-101021455	chr1	12322177	CC	CC	CC	concordant (homozygous)
1286	PZE-101021479	chr1	12356725	GG	GG	GG	concordant (homozygous)
1287	PZE-101021574	chr1	12387285	TT	TT	TT	concordant (homozygous)
1288	PZE-101021585	chr1	12396416	AA	AA	AA	concordant (homozygous)
1289	SYN20609	chr1	12397200	CC	CC	CC	concordant (homozygous)
1290	PZE-101021690	chr1	12446683	GG	GG	GG	concordant (homozygous)
1291	PZE-101021745	chr1	12457993	CC	CC	CC	concordant (homozygous)
1292	PUT-163a-89250869-4646	chr1	12476944	CC	CC	CC	concordant (homozygous)
1293	PUT-163a-31558578-1965	chr1	12476964	AA	AA	AA	concordant (homozygous)
1294	PZE-101021926	chr1	12478145	CC	CC	CC	concordant (homozygous)
1295	PZE-101021930	chr1	12478938	GG	GG	GG	concordant (homozygous)
1296	SYN20615	chr1	12479688	AA	AA	AA	concordant (homozygous)
1297	SYN20612	chr1	12480901	TT	TT	TT	concordant (homozygous)
1298	SYN20618	chr1	12481787	CC	CC	CC	concordant (homozygous)
1299	PZE-101021985	chr1	12481798	AA	AA	AA	concordant (homozygous)
1300	SYN20617	chr1	12481798	TT	TT	TT	concordant (homozygous)
1301	PZE-101021986	chr1	12481911	TT	TT	TT	concordant (homozygous)
1302	PZE-101021997	chr1	12529949	CC	CC	CC	concordant (homozygous)
1303	PZE-101022341	chr1	12760059	CC	CC	CC	concordant (homozygous)
1304	PZE-101022526	chr1	12791639	CC	CC	CC	concordant (homozygous)
1305	PZE-101022796	chr1	12853404	TT	TT	TT	concordant (homozygous)
1306	SYN12535	chr1	12903692	GG	GG	GG	concordant (homozygous)
1307	SYN12536	chr1	12905854	GG	GG	GG	concordant (homozygous)
1308	PZA03557.1	chr1	12906201	GG	GG	GG	concordant (homozygous)
1309	SYN12545	chr1	12906975	AA	AA	AA	concordant (homozygous)
1310	SYN12542	chr1	12908437	failed	failed	failed	discarded
1311	SYN12547	chr1	12916650	GG	GG	GG	concordant (homozygous)
1312	SYN12549	chr1	12918486	AA	AA	AA	concordant (homozygous)
1313	SYN12538	chr1	12919617	TT	TT	TT	concordant (homozygous)
1314	PZE-101023214	chr1	13397347	AA	AA	AA	concordant (homozygous)
1315	SYN20037	chr1	13476933	TT	TT	TT	concordant (homozygous)
1316	SYN20040	chr1	13477074	GG	GG	GG	concordant (homozygous)
1317	SYN20039	chr1	13477077	CC	CC	CC	concordant (homozygous)
1318	PZE-101023271	chr1	13497127	GG	GG	GG	concordant (homozygous)
1319	SYN20032	chr1	13518579	AA	AA	AA	concordant (homozygous)
1320	SYN20031	chr1	13532017	AA	AA	AA	concordant (homozygous)
1321	SYN20034	chr1	13582239	CC	CC	CC	concordant (homozygous)
1322	SYN14649	chr1	13623494	AA	AA	AA	concordant (homozygous)
1323	SYN14642	chr1	13624031	AA	AA	AA	concordant (homozygous)
1324	SYN14641	chr1	13625912	GG	GG	GG	concordant (homozygous)
1325	SYN14644	chr1	13626445	AA	AA	AA	concordant (homozygous)
1326	SYN14645	chr1	13627031	AA	AA	AA	concordant (homozygous)
1327	SYN14648	chr1	13628139	GG	GG	GG	concordant (homozygous)
1328	PZE-101023571	chr1	13628241	failed	failed	failed	discarded
1329	PZE-101023625	chr1	13679132	AA	AA	AA	concordant (homozygous)
1330	SYN14647	chr1	13683887	TT	TT	TT	concordant (homozygous)
1331	PZE-101023852	chr1	13972003	AA	AA	AA	concordant (homozygous)
1332	SYN112	chr1	13979104	GG	GG	GG	concordant (homozygous)
1333	SYN113	chr1	13979250	CC	CC	CC	concordant (homozygous)
1334	SYN114	chr1	13979327	CC	CC	CC	concordant (homozygous)
1335	SYN111	chr1	13979458	GG	GG	GG	concordant (homozygous)
1336	SYN5662	chr1	14038172	TT	TT	TT	concordant (homozygous)
1337	SYN5664	chr1	14041525	AA	AA	AA	concordant (homozygous)
1338	SYN5666	chr1	14043504	failed	failed	failed	discarded
1339	SYN5667	chr1	14043941	CC	CC	CC	concordant (homozygous)
1340	SYN5663	chr1	14044873	CC	CC	CC	concordant (homozygous)
1341	PZE-101024131	chr1	14108017	CC	CC	CC	concordant (homozygous)
1342	PZE-101024353	chr1	14389456	TT	TT	TT	concordant (homozygous)
1343	PZE-101024424	chr1	14461595	CC	CC	CC	concordant (homozygous)
1344	PZA03663.2	chr1	14463522	AA	AA	AA	concordant (homozygous)
1345	PZE-101024452	chr1	14464403	GG	GG	GG	concordant (homozygous)
1346	SYN25067	chr1	14564718	CC	CC	CC	concordant (homozygous)
1347	SYN25072	chr1	14566042	TT	TT	TT	concordant (homozygous)
1348	SYN25071	chr1	14566047	TT	TT	TT	concordant (homozygous)
1349	SYN25070	chr1	14577510	GG	failed	GG	concordant (homozygous)
1350	SYN25069	chr1	14577753	GG	GG	GG	concordant (homozygous)
1351	SYN25068	chr1	14578546	GG	GG	GG	concordant (homozygous)
1352	csu1171.2	chr1	14578607	AA	AA	AA	concordant (homozygous)
1353	PUT-163a-60345927-2539	chr1	14578654	CC	CC	CC	concordant (homozygous)
1354	PZE-101024519	chr1	14578683	TT	TT	TT	concordant (homozygous)
1355	PZA01497.1	chr1	14578833	CC	CC	CC	concordant (homozygous)
1356	PZE-101024556	chr1	14649085	AA	AA	AA	concordant (homozygous)
1357	PZE-101024667	chr1	14747011	CC	CC	CC	concordant (homozygous)
1358	PZE-101024700	chr1	14757684	AA	AA	AA	concordant (homozygous)
1359	PZE-101024733	chr1	14787068	TT	TT	TT	concordant (homozygous)
1360	SYN25022	chr1	14791896	TT	TT	TT	concordant (homozygous)
1361	PZE-101024779	chr1	14792460	GG	GG	GG	concordant (homozygous)
1362	SYN25015	chr1	14792706	TT	TT	TT	concordant (homozygous)
1363	PZE-101024808	chr1	14798744	CC	CC	CC	concordant (homozygous)
1364	PZE-101024809	chr1	14799230	AA	AA	AA	concordant (homozygous)
1365	SYN25029	chr1	14799385	AA	AA	AA	concordant (homozygous)
1366	SYN33163	chr1	14867061	TT	TT	TT	concordant (homozygous)
1367	SYN33164	chr1	14880172	failed	failed	failed	discarded
1368	SYN33160	chr1	14883025	TT	failed	TT	concordant (homozygous)
1369	PZA01652.1	chr1	14898863	GG	GG	GG	concordant (homozygous)
1370	SYN33162	chr1	14900042	AA	AA	AA	concordant (homozygous)
1371	PZE-101025101	chr1	15018353	AA	AA	AA	concordant (homozygous)
1372	SYN31161	chr1	15021678	TT	TT	TT	concordant (homozygous)
1373	PUT-163a-149070810-821	chr1	15021755	GG	GG	GG	concordant (homozygous)
1374	SYN31156	chr1	15022028	TT	TT	TT	concordant (homozygous)
1375	PUT-163a-149070811-822	chr1	15022181	AA	AA	AA	concordant (homozygous)
1376	PZE-101025434	chr1	15086769	failed	failed	failed	discarded
1377	SYN31166	chr1	15120685	CC	CC	CC	concordant (homozygous)
1378	SYN31163	chr1	15120775	CC	CC	CC	concordant (homozygous)
1379	SYNGENTA10955	chr1	15121231	AA	AA	AA	concordant (homozygous)
1380	SYNGENTA12708	chr1	15121899	TT	TT	TT	concordant (homozygous)
1381	SYN22236	chr1	15304601	AA	AA	AA	concordant (homozygous)
1382	SYN22238	chr1	15429222	TT	TT	TT	concordant (homozygous)
1383	PZE-101025939	chr1	15445816	GG	GG	GG	concordant (homozygous)
1384	SYN20196	chr1	15463587	AA	AA	AA	concordant (homozygous)
1385	PZE-101026095	chr1	15678970	TT	TT	TT	concordant (homozygous)
1386	PZE-101026096	chr1	15679649	TT	TT	TT	concordant (homozygous)
1387	ZM015125-0227	chr1	15689358	GG	GG	GG	concordant (homozygous)
1388	PZE-101026148	chr1	15689484	TT	TT	TT	concordant (homozygous)
1389	SYN5068	chr1	15725667	AA	AA	AA	concordant (homozygous)
1390	PZA-002094009	missing	-1	failed	failed	failed	discarded
1391	SYN5061	chr1	15725845	TT	TT	TT	concordant (homozygous)
1392	SYNGENTA10737	chr1	15727158	TT	TT	TT	concordant (homozygous)
1393	SYN5056	chr1	15730086	TT	TT	TT	concordant (homozygous)
1394	SYN5051	chr1	15731336	GG	GG	GG	concordant (homozygous)
1395	SYN5065	chr1	15732321	CC	CC	CC	concordant (homozygous)
1396	PZE-101026206	chr1	15732375	GG	GG	GG	concordant (homozygous)
1397	PZE-101026218	chr1	15734046	AA	AA	AA	concordant (homozygous)
1398	SYN5063	chr1	15734225	AA	AA	AA	concordant (homozygous)
1399	SYN5066	chr1	15735566	GG	GG	GG	concordant (homozygous)
1400	PZE-101026314	chr1	15759278	GG	GG	GG	concordant (homozygous)
1401	PZE-101026386	chr1	15767638	TT	TT	TT	concordant (homozygous)
1402	PZE-101026429	chr1	15857859	TT	TT	TT	concordant (homozygous)
1403	PZE-101026463	chr1	15861821	failed	failed	failed	discarded
1404	PZE-101026514	chr1	15932215	failed	failed	failed	discarded
1405	PUT-163a-76282462-3845	chr1	15939277	TT	TT	TT	concordant (homozygous)
1406	PZE-101026621	chr1	15941812	AA	AA	AA	concordant (homozygous)
1407	PZE-101026749	chr1	15998900	failed	failed	failed	discarded
1408	PZE-101026882	chr1	16012737	GG	GG	GG	concordant (homozygous)
1409	PZE-101027125	chr1	16128901	GG	GG	GG	concordant (homozygous)
1410	PZE-101027158	chr1	16152200	GG	GG	GG	concordant (homozygous)
1411	PZE-101027182	chr1	16198443	TT	TT	TT	concordant (homozygous)
1412	PZE-101027300	chr1	16205243	failed	failed	failed	discarded
1413	ZM008441-0588	chr1	16243272	CC	CC	CC	concordant (homozygous)
1414	PZE-101027351	chr1	16312502	GG	GG	GG	concordant (homozygous)
1415	PZE-101027362	chr1	16313381	AA	AA	AA	concordant (homozygous)
1416	PZE-101027417	chr1	16386371	failed	failed	failed	discarded
1417	PZE-101027475	chr1	16387450	CC	CC	CC	concordant (homozygous)
1418	PZE-101027550	chr1	16416350	GG	GG	GG	concordant (homozygous)
1419	PZE-101027616	chr1	16418885	CC	CC	CC	concordant (homozygous)
1420	PZE-101027667	chr1	16423695	AA	AA	AA	concordant (homozygous)
1421	SYN14297	chr1	16529330	AA	AA	AA	concordant (homozygous)
1422	PZE-101027798	chr1	16548140	GG	GG	GG	concordant (homozygous)
1423	PZE-101027807	chr1	16551878	TT	TT	TT	concordant (homozygous)
1424	PUT-163a-50327548-2188	chr1	16553177	TT	TT	TT	concordant (homozygous)
1425	PUT-163a-76287542-3906	chr1	16553241	AA	AA	AA	concordant (homozygous)
1426	PUT-163a-149084683-873	chr1	16554034	GG	GG	GG	concordant (homozygous)
1427	PZE-101027831	chr1	16576264	GG	GG	GG	concordant (homozygous)
1428	PZE-101028031	chr1	16731982	AA	AA	AA	concordant (homozygous)
1429	PUT-163a-71311320-3113	chr1	16733947	TT	TT	TT	concordant (homozygous)
1430	PUT-163a-71311320-3111	missing	-1	failed	failed	failed	discarded
1431	PUT-163a-71311320-3110	chr1	16734072	CC	CC	CC	concordant (homozygous)
1432	PZE-101028104	chr1	16737798	GG	GG	GG	concordant (homozygous)
1433	PZE-101028121	chr1	16738215	AA	AA	AA	concordant (homozygous)
1434	SYN362	chr1	16742000	CC	CC	CC	concordant (homozygous)
1435	PZE-101028195	chr1	16744961	failed	failed	failed	discarded
1436	PZE-101028203	missing	-1	failed	failed	failed	discarded
1437	SYN364	chr1	16749966	TT	TT	TT	concordant (homozygous)
1438	PZE-101028242	chr1	16751553	GG	GG	GG	concordant (homozygous)
1439	SYN367	chr1	16775784	CC	CC	CC	concordant (homozygous)
1440	PZE-101028351	chr1	16775822	CC	CC	CC	concordant (homozygous)
1441	SYN31941	chr1	16921013	CC	CC	CC	concordant (homozygous)
1442	PZE-101028839	chr1	17343607	CC	CC	CC	concordant (homozygous)
1443	PZE-101028883	chr1	17398361	CC	CC	CC	concordant (homozygous)
1444	PZE-101028930	chr1	17427506	AA	AA	AA	concordant (homozygous)
1445	PZE-101029123	chr1	17462372	GG	GG	GG	concordant (homozygous)
1446	SYN33277	chr1	17566188	CC	CC	CC	concordant (homozygous)
1447	SYN33270	chr1	17588234	GG	GG	GG	concordant (homozygous)
1448	PUT-163a-101390185-21	chr1	17589908	CC	CC	failed	discarded
1449	SYN33272	chr1	17600815	failed	failed	failed	discarded
1450	SYN33269	chr1	17601120	CC	CC	CC	concordant (homozygous)
1451	PZB00718.5	chr1	17601231	AA	AA	AA	concordant (homozygous)
1452	PZB00718.3	chr1	17601571	GG	GG	GG	concordant (homozygous)
1453	PZE-101029360	chr1	17611647	failed	failed	failed	discarded
1454	PZE-101029587	chr1	17630098	AA	AA	AA	concordant (homozygous)
1455	PZA01914.15	chr1	17634553	failed	failed	failed	discarded
1456	SYN30822	chr1	17648401	AA	AA	AA	concordant (homozygous)
1457	PZE-101029648	chr1	17649998	AA	AA	AA	concordant (homozygous)
1458	SYN30825	chr1	17650546	TT	TT	TT	concordant (homozygous)
1459	SYN30824	chr1	17650675	CC	CC	CC	concordant (homozygous)
1460	SYN30826	chr1	17652528	failed	failed	failed	discarded
1461	PZE-101029689	chr1	17673955	GG	GG	GG	concordant (homozygous)
1462	SYN30830	chr1	17680013	CC	CC	CC	concordant (homozygous)
1463	SYN30828	chr1	17680592	AA	AA	AA	concordant (homozygous)
1464	PZE-101029707	chr1	17682761	GG	GG	GG	concordant (homozygous)
1465	PZE-101029737	chr1	17762830	CC	CC	CC	concordant (homozygous)
1466	PZE-101029748	chr1	17766414	GG	GG	GG	concordant (homozygous)
1467	PZE-101029759	chr1	17777216	CC	CC	CC	concordant (homozygous)
1468	PZE-101029820	chr1	17785024	TT	TT	TT	concordant (homozygous)
1469	SYN10534	chr1	17816093	AA	AA	AA	concordant (homozygous)
1470	SYN10533	chr1	17818854	TT	TT	TT	concordant (homozygous)
1471	PZE-101029977	chr1	17893760	failed	failed	failed	discarded
1472	PZE-101029990	chr1	17897289	GG	GG	GG	concordant (homozygous)
1473	PZE-101029991	chr1	17897952	CC	CC	CC	concordant (homozygous)
1474	SYN10530	chr1	17898502	TT	TT	TT	concordant (homozygous)
1475	SYN10529	chr1	17898690	TT	TT	TT	concordant (homozygous)
1476	SYN10525	chr1	17899863	AA	AA	AA	concordant (homozygous)
1477	SYN10536	chr1	17900093	TT	TT	TT	concordant (homozygous)
1478	SYN10535	chr1	17900121	GG	GG	GG	concordant (homozygous)
1479	SYN10523	chr1	17900314	failed	failed	failed	discarded
1480	SYN10527	chr1	17900897	CC	CC	CC	concordant (homozygous)
1481	SYN10537	chr1	17901183	TT	TT	TT	concordant (homozygous)
1482	SYN10531	chr1	17901958	GG	GG	GG	concordant (homozygous)
1483	SYN10528	chr1	17910178	CC	CC	CC	concordant (homozygous)
1484	PZE-101030022	chr1	17911001	CC	CC	CC	concordant (homozygous)
1485	SYN98	chr1	18064919	failed	failed	failed	discarded
1486	SYN100	chr1	18065889	CC	CC	CC	concordant (homozygous)
1487	PZE-101030089	chr1	18067788	CC	CC	CC	concordant (homozygous)
1488	SYN97	chr1	18072736	CC	CC	CC	concordant (homozygous)
1489	SYN96	chr1	18073641	GG	GG	GG	concordant (homozygous)
1490	SYN101	chr1	18077864	TT	TT	TT	concordant (homozygous)
1491	PZE-101030211	chr1	18124973	CC	CC	CC	concordant (homozygous)
1492	PZE-101030220	chr1	18132338	CC	CC	CC	concordant (homozygous)
1493	PZE-101030221	chr1	18133329	GG	GG	GG	concordant (homozygous)
1494	PZE-101030251	chr1	18135854	AA	AA	AA	concordant (homozygous)
1495	PZE-101030258	chr1	18136794	GG	GG	GG	concordant (homozygous)
1496	PZE-101030261	chr1	18136934	TT	TT	TT	concordant (homozygous)
1497	PZE-101030263	chr1	18137060	CC	CC	CC	concordant (homozygous)
1498	PZE-101030280	chr1	18141192	CC	CC	CC	concordant (homozygous)
1499	PZE-101030300	chr1	18169114	AA	AA	AA	concordant (homozygous)
1500	ZM013214-0531	chr1	18169294	GG	GG	GG	concordant (homozygous)
1501	PZE-101030302	chr1	18169686	TT	TT	TT	concordant (homozygous)
1502	SYN8027	chr1	18243784	CC	CC	CC	concordant (homozygous)
1503	SYN30133	chr1	18323004	TT	TT	TT	concordant (homozygous)
1504	PZE-101030429	chr1	18551887	CC	CC	CC	concordant (homozygous)
1505	SYN24695	chr1	18558219	failed	failed	failed	discarded
1506	PZE-101030508	chr1	18558395	GG	GG	GG	concordant (homozygous)
1507	PZE-101030561	chr1	18571309	GG	GG	GG	concordant (homozygous)
1508	SYN29713	chr1	18625393	TT	TT	TT	concordant (homozygous)
1509	PZE-101030616	chr1	18686362	AA	AA	AA	concordant (homozygous)
1510	PZE-101030623	chr1	18736269	CC	CC	CC	concordant (homozygous)
1511	PZE-101030692	chr1	18884540	TT	TT	TT	concordant (homozygous)
1512	PZE-101030780	chr1	18904464	failed	failed	failed	discarded
1513	PZA00358.12	chr1	18908025	CC	CC	CC	concordant (homozygous)
1514	PZE-101030875	chr1	18911849	GG	GG	GG	concordant (homozygous)
1515	PZE-101030925	chr1	18913681	GG	GG	GG	concordant (homozygous)
1516	PZE-101030943	chr1	18915169	CC	CC	CC	concordant (homozygous)
1517	PZE-101031043	chr1	19011864	AA	AA	AA	concordant (homozygous)
1518	PZE-101031053	chr1	19030220	CC	CC	CC	concordant (homozygous)
1519	PZE-101031077	chr1	19031623	TT	TT	TT	concordant (homozygous)
1520	PZE-101031146	chr1	19034751	GG	GG	GG	concordant (homozygous)
1521	PZE-101031250	chr1	19164170	GG	GG	GG	concordant (homozygous)
1522	PZE-101031377	chr1	19167301	CC	CC	CC	concordant (homozygous)
1523	SYNGENTA18049	chr1	19184120	TT	TT	TT	concordant (homozygous)
1524	PZE-101031542	chr1	19193326	TT	TT	TT	concordant (homozygous)
1525	PZE-101031636	chr1	19235607	GG	GG	GG	concordant (homozygous)
1526	PZE-101031655	chr1	19236427	CC	CC	CC	concordant (homozygous)
1527	PZE-101031714	chr1	19254918	failed	failed	failed	discarded
1528	SYN16133	chr1	19255364	GG	GG	GG	concordant (homozygous)
1529	PZE-101031848	missing	-1	failed	failed	failed	discarded
1530	SYN7651	chr1	19491023	TT	TT	TT	concordant (homozygous)
1531	SYN7654	chr1	19566108	failed	failed	failed	discarded
1532	PZE-101032015	chr1	19571759	AA	AA	AA	concordant (homozygous)
1533	SYN38630	chr1	19610635	CC	CC	CC	concordant (homozygous)
1534	SYN38629	chr1	19611617	failed	failed	failed	discarded
1535	SYN38627	chr1	19624156	CC	CC	CC	concordant (homozygous)
1536	SYN38628	chr1	19624376	GG	GG	GG	concordant (homozygous)
1537	SYN38626	chr1	19624612	GG	GG	GG	concordant (homozygous)
1538	PZE-101032230	chr1	19627178	TT	TT	TT	concordant (homozygous)
1539	PZE-101032231	chr1	19627207	CC	CC	CC	concordant (homozygous)
1540	PZE-101032246	chr1	19630714	AA	AA	AA	concordant (homozygous)
1541	PZE-101032249	chr1	19630880	AA	AA	AA	concordant (homozygous)
1542	PZE-101032313	chr1	19722724	GG	GG	GG	concordant (homozygous)
1543	PZE-101032318	chr1	19723045	GG	GG	GG	concordant (homozygous)
1544	PZE-101032411	chr1	19750969	failed	failed	failed	discarded
1545	SYN22883	chr1	19842818	failed	failed	failed	discarded
1546	ZM004048-0695	chr1	19876307	CC	CC	CC	concordant (homozygous)
1547	PZE-101032517	chr1	19914093	TT	TT	TT	concordant (homozygous)
1548	PZE-101032702	chr1	20010635	TT	TT	TT	concordant (homozygous)
1549	PZE-101032703	chr1	20010668	AA	AA	AA	concordant (homozygous)
1550	PZE-101032704	chr1	20010822	GG	GG	GG	concordant (homozygous)
1551	SYN35792	chr1	20020472	TT	TT	TT	concordant (homozygous)
1552	SYN35793	chr1	20022142	CC	CC	CC	concordant (homozygous)
1553	SYN28649	chr1	20130710	TT	TT	TT	concordant (homozygous)
1554	SYN28651	chr1	20132591	AA	AA	AA	concordant (homozygous)
1555	SYN28647	chr1	20132877	CC	CC	CC	concordant (homozygous)
1556	PZE-101032815	chr1	20249887	GG	GG	GG	concordant (homozygous)
1557	SYN28648	chr1	20253096	CC	CC	CC	concordant (homozygous)
1558	PZE-101032822	chr1	20255812	CC	CC	CC	concordant (homozygous)
1559	SYN24826	chr1	20345074	failed	failed	failed	discarded
1560	SYN24827	chr1	20345405	CC	CC	CC	concordant (homozygous)
1561	SYN24828	chr1	20345522	CC	CC	CC	concordant (homozygous)
1562	PZE-101032846	chr1	20443743	GG	GG	GG	concordant (homozygous)
1563	SYN27888	chr1	20519507	CC	CC	CC	concordant (homozygous)
1564	SYN27887	chr1	20520262	CC	CC	CC	concordant (homozygous)
1565	PZE-101032884	chr1	20520944	GG	GG	GG	concordant (homozygous)
1566	SYN27885	chr1	20550334	AA	AA	AA	concordant (homozygous)
1567	SYN27599	chr1	20891643	CC	CC	CC	concordant (homozygous)
1568	PZE-101032933	chr1	20895803	AA	AA	AA	concordant (homozygous)
1569	PZE-101032948	chr1	20903387	AA	AA	AA	concordant (homozygous)
1570	PZE-101032956	chr1	20904313	CC	CC	CC	concordant (homozygous)
1571	PZE-101032957	chr1	20904406	GG	GG	GG	concordant (homozygous)
1572	SYN406	chr1	20978522	AG	AG	AG	concordant (heterozygous)
1573	PZE-101032973	chr1	20980510	TT	TT	TT	concordant (homozygous)
1574	SYN404	chr1	20980966	GG	GG	GG	concordant (homozygous)
1575	PZE-101032974	chr1	20981845	GG	GG	GG	concordant (homozygous)
1576	PZE-101032978	chr1	20988130	GG	GG	GG	concordant (homozygous)
1577	PZE-101032991	chr1	21062952	CC	CC	CC	concordant (homozygous)
1578	PZE-101033005	chr1	21072251	CC	CC	CC	concordant (homozygous)
1579	PZE-101033065	chr1	21194279	GG	GG	GG	concordant (homozygous)
1580	PZE-101033119	chr1	21347337	CC	CC	CC	concordant (homozygous)
1581	PZE-101033184	chr1	21385193	TT	TT	TT	concordant (homozygous)
1582	SYN18699	chr1	21450868	AA	AA	AA	concordant (homozygous)
1583	SYN18708	chr1	21455798	GG	GG	GG	concordant (homozygous)
1584	SYN18706	chr1	21456178	CC	CC	CC	concordant (homozygous)
1585	SYN18710	chr1	21456239	TT	TT	TT	concordant (homozygous)
1586	SYN18709	chr1	21456241	AA	AA	AA	concordant (homozygous)
1587	SYNGENTA12504	chr1	21457081	failed	failed	failed	discarded
1588	PZA00425.11	chr1	21457474	GG	GG	GG	concordant (homozygous)
1589	SYN18697	chr1	21458837	AA	AA	AA	concordant (homozygous)
1590	SYN18700	chr1	21459210	failed	failed	failed	discarded
1591	SYN18695	chr1	21459988	GG	GG	GG	concordant (homozygous)
1592	SYN18696	chr1	21460398	GG	GG	GG	concordant (homozygous)
1593	SYN18703	chr1	21461479	TT	TT	TT	concordant (homozygous)
1594	SYN18698	chr1	21514743	GG	GG	GG	concordant (homozygous)
1595	PZE-101033489	chr1	21557764	GG	GG	GG	concordant (homozygous)
1596	PZE-101033613	chr1	21671681	CC	CC	CC	concordant (homozygous)
1597	PZE-101033622	chr1	21673706	CC	CC	CC	concordant (homozygous)
1598	PZE-101033632	chr1	21681278	failed	failed	failed	discarded
1599	PZE-101033801	chr1	21700022	AA	AA	AA	concordant (homozygous)
1600	PZE-101033968	chr1	21711487	GG	GG	GG	concordant (homozygous)
1601	PZE-101034048	chr1	21747531	GG	GG	GG	concordant (homozygous)
1602	PZE-101034052	chr1	21749113	CC	CC	CC	concordant (homozygous)
1603	SYN428	chr1	21829169	GG	GG	GG	concordant (homozygous)
1604	SYN425	missing	-1	failed	failed	failed	discarded
1605	SYN430	chr1	21972915	TT	TT	TT	concordant (homozygous)
1606	SYN429	chr1	21973003	failed	failed	failed	discarded
1607	PZE-101034085	chr1	21973327	AA	AA	AA	concordant (homozygous)
1608	PZE-101034091	chr1	21973962	AA	AA	AA	concordant (homozygous)
1609	PZE-101034101	chr1	21980942	CC	CC	CC	concordant (homozygous)
1610	PZE-101034182	chr1	22187492	failed	failed	AA	discarded
1611	PHM13619.5	chr1	22281738	GG	GG	GG	concordant (homozygous)
1612	PZE-101034395	chr1	22401252	CC	CC	CC	concordant (homozygous)
1613	SYN18923	chr1	22405028	TT	TT	TT	concordant (homozygous)
1614	SYN18926	chr1	22405039	AA	AA	AA	concordant (homozygous)
1615	SYN18917	chr1	22406252	AA	AA	AA	concordant (homozygous)
1616	SYN18916	chr1	22408313	AA	AA	AA	concordant (homozygous)
1617	PZE-101034427	chr1	22408781	AA	AA	AA	concordant (homozygous)
1618	PZE-101034431	chr1	22409460	AA	AA	AA	concordant (homozygous)
1619	SYN18922	chr1	22463335	TT	TT	TT	concordant (homozygous)
1620	SYN18921	chr1	22463445	GG	GG	GG	concordant (homozygous)
1621	PZE-101034566	chr1	22469122	failed	failed	failed	discarded
1622	PZE-101034578	chr1	22489222	CC	CC	CC	concordant (homozygous)
1623	SYN18920	chr1	22532807	failed	failed	failed	discarded
1624	PHM3226.15	chr1	22601267	CC	CC	CC	concordant (homozygous)
1625	PZA02487.1	chr1	22601425	AA	AA	AA	concordant (homozygous)
1626	PUT-163a-60353197-2708	chr1	22658394	CC	CC	CC	concordant (homozygous)
1627	PUT-163a-60353197-2707	chr1	22658493	AA	AA	failed	discarded
1628	PZE-101035008	chr1	22671158	GG	GG	GG	concordant (homozygous)
1629	PZE-101035105	chr1	22799924	TT	TT	TT	concordant (homozygous)
1630	PZE-101035119	chr1	22899641	AA	AA	AA	concordant (homozygous)
1631	ZM013364-0434	chr1	22918394	GG	GG	GG	concordant (homozygous)
1632	PZE-101035341	chr1	23090405	TT	TT	TT	concordant (homozygous)
1633	PZE-101035605	chr1	23219421	CC	CC	CC	concordant (homozygous)
1634	PZE-101035640	chr1	23244167	GG	GG	GG	concordant (homozygous)
1635	SYN13194	chr1	23244540	AA	AA	AA	concordant (homozygous)
1636	SYN13192	chr1	23244716	GG	GG	GG	concordant (homozygous)
1637	SYN13193	chr1	23245383	CC	CC	CC	concordant (homozygous)
1638	PZE-101035691	chr1	23253555	AA	AA	AA	concordant (homozygous)
1639	PZE-101035737	chr1	23255272	CC	CC	CC	concordant (homozygous)
1640	PZD00096.1	chr1	23266657	AA	AA	AA	concordant (homozygous)
1641	PZD00098.3	chr1	23267686	TT	TT	TT	concordant (homozygous)
1642	PZD00098.2	chr1	23267834	GG	GG	GG	concordant (homozygous)
1643	SYNGENTA17578	chr1	23269122	GG	GG	GG	concordant (homozygous)
1644	SYN13196	chr1	23271553	TT	TT	TT	concordant (homozygous)
1645	SYN13195	chr1	23271570	TT	TT	TT	concordant (homozygous)
1646	SYN13191	chr1	23274760	AA	AA	AA	concordant (homozygous)
1647	PZE-101036181	chr1	23664721	TT	TT	TT	concordant (homozygous)
1648	PZE-101036205	chr1	23665551	GG	GG	GG	concordant (homozygous)
1649	PZE-101036305	chr1	23704862	GG	GG	GG	concordant (homozygous)
1650	SYN25850	chr1	23707667	AA	AA	AA	concordant (homozygous)
1651	PZE-101036310	chr1	23709490	CC	CC	CC	concordant (homozygous)
1652	PZE-101036318	chr1	23710198	GG	GG	GG	concordant (homozygous)
1653	PZE-101036338	chr1	23712551	GG	GG	GG	concordant (homozygous)
1654	PZE-101036345	chr1	23805809	GG	GG	GG	concordant (homozygous)
1655	PZE-101036423	chr1	23974306	CC	CC	CC	concordant (homozygous)
1656	PZE-101036444	chr1	23977750	GG	GG	GG	concordant (homozygous)
1657	PZE-101036609	chr1	24060201	AA	AA	AA	concordant (homozygous)
1658	PZE-101036683	chr1	24146356	GG	GG	GG	concordant (homozygous)
1659	PZE-101036799	chr1	24288478	GG	GG	GG	concordant (homozygous)
1660	PZE-101036862	chr1	24297953	GG	GG	GG	concordant (homozygous)
1661	PZE-101036864	chr1	24298010	AA	AA	AA	concordant (homozygous)
1662	SYN39147	chr1	24302514	CC	CC	CC	concordant (homozygous)
1663	SYN7041	chr1	24320071	GG	GG	GG	concordant (homozygous)
1664	SYN7040	chr1	24320099	AA	AA	AA	concordant (homozygous)
1665	PZE-101036991	chr1	24390484	TT	TT	TT	concordant (homozygous)
1666	PZE-101036998	chr1	24392064	AA	AA	AA	concordant (homozygous)
1667	SYN7039	chr1	24402757	TT	TT	TT	concordant (homozygous)
1668	PZE-101037142	chr1	24503109	GG	GG	GG	concordant (homozygous)
1669	PZE-101037191	chr1	24602193	GG	GG	GG	concordant (homozygous)
1670	PZE-101037211	chr1	24604971	GG	GG	GG	concordant (homozygous)
1671	PZE-101037244	chr1	24678841	AA	AA	AA	concordant (homozygous)
1672	SYN5537	chr1	24679035	GG	GG	GG	concordant (homozygous)
1673	SYN5538	chr1	24680076	TT	TT	TT	concordant (homozygous)
1674	PZE-101037265	chr1	24680111	CC	CC	CC	concordant (homozygous)
1675	PZE-101037493	chr1	24781087	CC	CC	CC	concordant (homozygous)
1676	PZE-101037602	chr1	24826453	AA	AA	AA	concordant (homozygous)
1677	PZE-101037640	missing	-1	failed	failed	failed	discarded
1678	PZE-101037751	chr1	25025437	CC	CC	CC	concordant (homozygous)
1679	PZA02921.9	chr1	25035236	CC	CC	CC	concordant (homozygous)
1680	SYNGENTA10987	chr1	25035737	GG	GG	GG	concordant (homozygous)
1681	SYNGENTA10989	chr1	25035921	CC	CC	CC	concordant (homozygous)
1682	PZE-101037854	chr1	25190733	GG	GG	GG	concordant (homozygous)
1683	SYN87	chr1	25252180	GG	GG	GG	concordant (homozygous)
1684	PZE-101037896	chr1	25258103	GG	GG	GG	concordant (homozygous)
1685	PUT-163a-76288969-3915	chr1	25264378	TT	failed	TT	concordant (homozygous)
1686	PZE-101037997	chr1	25332362	failed	failed	failed	discarded
1687	PUT-163a-4314770-2048	chr1	25332363	AA	AA	AA	concordant (homozygous)
1688	PUT-163a-4314770-2050	chr1	25332534	CC	CC	CC	concordant (homozygous)
1689	PZE-101038026	chr1	25333314	AA	AA	AA	concordant (homozygous)
1690	PZE-101038058	chr1	25465986	AA	AA	AA	concordant (homozygous)
1691	PZE-101038176	chr1	25471225	TT	TT	TT	concordant (homozygous)
1692	PZE-101038222	chr1	25472704	CC	CC	CC	concordant (homozygous)
1693	PZE-101038228	chr1	25472971	CC	CC	CC	concordant (homozygous)
1694	PZE-101038250	chr1	25475568	TT	TT	TT	concordant (homozygous)
1695	PZE-101038253	chr1	25481383	CC	CC	CC	concordant (homozygous)
1696	PZE-101038258	chr1	25481739	AA	AA	AA	concordant (homozygous)
1697	PZE-101038268	chr1	25487213	CC	CC	CC	concordant (homozygous)
1698	SYN16257	chr1	25489121	failed	failed	failed	discarded
1699	SYN16256	chr1	25489197	failed	failed	failed	discarded
1700	PZE-101038315	chr1	25494471	GG	GG	GG	concordant (homozygous)
1701	SYN16271	chr1	25505396	GG	GG	GG	concordant (homozygous)
1702	SYN16264	chr1	25505486	CC	CC	CC	concordant (homozygous)
1703	SYN16262	chr1	25507930	AA	AA	AA	concordant (homozygous)
1704	SYN16261	chr1	25508724	TT	TT	TT	concordant (homozygous)
1705	SYN16275	chr1	25508883	TT	TT	TT	concordant (homozygous)
1706	SYN16276	chr1	25508938	CC	CC	CC	concordant (homozygous)
1707	SYN16259	chr1	25509950	TT	TT	TT	concordant (homozygous)
1708	SYN16258	chr1	25520109	TT	TT	TT	concordant (homozygous)
1709	SYN16272	chr1	25520288	TT	TT	TT	concordant (homozygous)
1710	SYN16274	chr1	25520326	GG	GG	GG	concordant (homozygous)
1711	SYN16268	chr1	25520769	TT	TT	TT	concordant (homozygous)
1712	PZE-101038492	chr1	25565883	CC	CC	CC	concordant (homozygous)
1713	PZE-101038501	chr1	25584504	TT	TT	TT	concordant (homozygous)
1714	PZE-101038503	chr1	25584732	CC	CC	CC	concordant (homozygous)
1715	PZE-101038522	chr1	25585560	GG	GG	GG	concordant (homozygous)
1716	SYN33013	chr1	25711863	AA	AA	AA	concordant (homozygous)
1717	SYN33012	chr1	25715286	GG	GG	GG	concordant (homozygous)
1718	PZE-101038611	chr1	25716687	GG	GG	GG	concordant (homozygous)
1719	PUT-163a-78124423-4453	missing	-1	failed	failed	failed	discarded
1720	PUT-163a-78124423-4451	chr1	25719334	failed	failed	failed	discarded
1721	PZE-101038678	chr1	25779255	GG	GG	GG	concordant (homozygous)
1722	PZE-101038765	chr1	25832969	failed	failed	failed	discarded
1723	PZE-101038943	chr1	25901133	TT	TT	TT	concordant (homozygous)
1724	SYN30328	chr1	25904552	AA	AA	AA	concordant (homozygous)
1725	SYN30334	chr1	25904771	AA	AA	AA	concordant (homozygous)
1726	SYN30333	chr1	25904800	TT	TT	TT	concordant (homozygous)
1727	SYN30332	chr1	25905282	TT	TT	TT	concordant (homozygous)
1728	SYN30331	chr1	25905390	CC	CC	CC	concordant (homozygous)
1729	PZE-101038989	chr1	25959244	CC	CC	CC	concordant (homozygous)
1730	PZE-101039024	chr1	25965240	AA	AA	AA	concordant (homozygous)
1731	SYN24	chr1	26118849	TT	TT	TT	concordant (homozygous)
1732	PZE-101039091	missing	-1	failed	failed	failed	discarded
1733	PUT-163a-93016767-4837	chr1	26231284	CC	CC	CC	concordant (homozygous)
1734	SYN10797	chr1	26278182	AA	AA	AA	concordant (homozygous)
1735	SYN10794	chr1	26281332	GG	GG	GG	concordant (homozygous)
1736	PZB01957.1	chr1	26283293	AA	AA	AA	concordant (homozygous)
1737	SYN10796	chr1	26407824	GG	GG	GG	concordant (homozygous)
1738	SYN10799	chr1	26408496	CC	CC	CC	concordant (homozygous)
1739	SYN10801	chr1	26408505	CC	CC	CC	concordant (homozygous)
1740	PZE-101039198	chr1	26447854	AA	AA	AA	concordant (homozygous)
1741	PZE-101039199	chr1	26447913	AA	AA	AA	concordant (homozygous)
1742	PZE-101039207	chr1	26448329	GG	GG	GG	concordant (homozygous)
1743	SYN27582	chr1	26450067	failed	failed	failed	discarded
1744	SYN27581	chr1	26453171	GG	GG	GG	concordant (homozygous)
1745	PZE-101039301	chr1	26620843	GG	GG	GG	concordant (homozygous)
1746	PZE-101039351	chr1	26679192	GG	GG	GG	concordant (homozygous)
1747	PZE-101039352	chr1	26679609	CC	CC	CC	concordant (homozygous)
1748	PZE-101039371	chr1	26682925	CC	CC	CC	concordant (homozygous)
1749	PZE-101039400	chr1	26788426	TT	TT	TT	concordant (homozygous)
1750	PZE-101039409	chr1	26790693	GG	GG	GG	concordant (homozygous)
1751	PZE-101039440	chr1	26797032	AA	AA	AA	concordant (homozygous)
1752	PZE-101039466	chr1	26799225	CC	CC	CC	concordant (homozygous)
1753	PZE-101039469	chr1	26800486	GG	GG	GG	concordant (homozygous)
1754	SYN252	chr1	26930176	AA	AA	AA	concordant (homozygous)
1755	SYN248	chr1	26930364	GG	GG	GG	concordant (homozygous)
1756	SYN250	chr1	26930589	TT	TT	TT	concordant (homozygous)
1757	SYN246	chr1	26930674	CC	CC	CC	concordant (homozygous)
1758	SYN6258	chr1	27016810	TT	TT	TT	concordant (homozygous)
1759	PZE-101039624	chr1	27020214	GG	GG	GG	concordant (homozygous)
1760	PZE-101039642	chr1	27021166	AA	AA	AA	concordant (homozygous)
1761	PZE-101039648	chr1	27021961	CC	CC	CC	concordant (homozygous)
1762	PZE-101039655	chr1	27053605	TT	TT	TT	concordant (homozygous)
1763	PZE-101039673	chr1	27054353	failed	failed	failed	discarded
1764	PZE-101039769	chr1	27190243	TT	TT	TT	concordant (homozygous)
1765	PZE-101039839	chr1	27200544	TT	TT	TT	concordant (homozygous)
1766	SYN14468	chr1	27204889	failed	failed	failed	discarded
1767	SYN29903	chr1	27226897	GG	GG	GG	concordant (homozygous)
1768	PZE-101040306	missing	-1	failed	failed	failed	discarded
1769	SYN21667	chr1	27350666	failed	failed	failed	discarded
1770	PZE-101040499	chr1	27356366	TT	TT	TT	concordant (homozygous)
1771	PZE-101040594	chr1	27482191	GG	GG	GG	concordant (homozygous)
1772	SYN21662	chr1	27493446	failed	failed	failed	discarded
1773	SYN21664	chr1	27493572	failed	failed	failed	discarded
1774	SYN21665	chr1	27493639	AA	AA	failed	discarded
1775	SYN21657	chr1	27493746	GG	GG	GG	concordant (homozygous)
1776	SYN21659	chr1	27493870	TT	TT	TT	concordant (homozygous)
1777	SYN21670	chr1	27493962	GG	GG	failed	discarded
1778	SYN21669	chr1	27494023	GG	GG	GG	concordant (homozygous)
1779	PZE-101040601	chr1	27499483	GG	GG	GG	concordant (homozygous)
1780	PZE-101040607	chr1	27500053	CC	CC	CC	concordant (homozygous)
1781	PZE-101040619	chr1	27504974	GG	GG	GG	concordant (homozygous)
1782	PZE-101040641	chr1	27508600	GG	GG	GG	concordant (homozygous)
1783	SYN15800	chr1	27511416	TT	TT	TT	concordant (homozygous)
1784	SYN15798	chr1	27511674	AA	AA	AA	concordant (homozygous)
1785	SYN15799	chr1	27511887	AA	AA	AA	concordant (homozygous)
1786	SYN15796	chr1	27607211	CC	CC	CC	concordant (homozygous)
1787	PZE-101040677	chr1	27607789	AA	AA	AA	concordant (homozygous)
1788	PZE-101040678	chr1	27609605	TT	TT	TT	concordant (homozygous)
1789	PZE-101040783	chr1	27657680	GG	GG	GG	concordant (homozygous)
1790	PZE-101040812	chr1	27659078	failed	failed	failed	discarded
1791	PZE-101040838	chr1	27660158	GG	GG	GG	concordant (homozygous)
1792	PZE-101040895	chr1	27731551	TT	TT	TT	concordant (homozygous)
1793	SYN68	chr1	27732217	AA	AA	AA	concordant (homozygous)
1794	SYN71	chr1	27733012	CC	CC	CC	concordant (homozygous)
1795	SYN75	chr1	27733029	TT	TT	TT	concordant (homozygous)
1796	SYN60	chr1	27735202	GG	GG	GG	concordant (homozygous)
1797	SYN61	chr1	27735335	AA	AA	AA	concordant (homozygous)
1798	SYN74	chr1	27742909	TT	TT	TT	concordant (homozygous)
1799	SYN73	chr1	27744525	CC	CC	CC	concordant (homozygous)
1800	SYN69	chr1	27745510	GG	GG	GG	concordant (homozygous)
1801	SYN63	chr1	27750376	AA	AA	AA	concordant (homozygous)
1802	PZE-101041070	chr1	27752467	TT	TT	TT	concordant (homozygous)
1803	PZE-101041088	chr1	27880987	GG	GG	GG	concordant (homozygous)
1804	PZE-101041178	chr1	27908989	CC	CC	CC	concordant (homozygous)
1805	SYN24631	chr1	28000131	TT	TT	TT	concordant (homozygous)
1806	SYN24633	chr1	28014307	GG	GG	GG	concordant (homozygous)
1807	SYN24635	chr1	28021866	GG	GG	GG	concordant (homozygous)
1808	SYN24632	chr1	28023291	AA	AA	AA	concordant (homozygous)
1809	PZE-101041380	chr1	28085303	CC	CC	CC	concordant (homozygous)
1810	SYN24370	chr1	28199077	GG	GG	GG	concordant (homozygous)
1811	SYN24373	chr1	28206394	AA	AA	AA	concordant (homozygous)
1812	SYN23119	chr1	28481782	TT	TT	TT	concordant (homozygous)
1813	PZE-101041588	chr1	28522109	TT	TT	TT	concordant (homozygous)
1814	PZB02058.2	chr1	28526476	GG	GG	GG	concordant (homozygous)
1815	PZB02058.1	chr1	28526738	TT	TT	TT	concordant (homozygous)
1816	PZE-101041602	chr1	28526827	GG	GG	GG	concordant (homozygous)
1817	PZB02058.3	chr1	28526847	TT	TT	TT	concordant (homozygous)
1818	PUT-163a-149085801-877	chr1	28551447	GG	GG	GG	concordant (homozygous)
1819	PUT-163a-149085801-876	chr1	28551558	CC	CC	CC	concordant (homozygous)
1820	PZE-101041837	chr1	28634381	GG	GG	GG	concordant (homozygous)
1821	PZE-101041854	chr1	28701888	CC	CC	CC	concordant (homozygous)
1822	SYN6614	chr1	28715515	GG	GG	GG	concordant (homozygous)
1823	PZE-101041986	chr1	28718969	AA	AA	AA	concordant (homozygous)
1824	PZE-101041995	chr1	28719384	CC	CC	CC	concordant (homozygous)
1825	PZE-101042009	chr1	28720057	AA	AA	AA	concordant (homozygous)
1826	PZE-101042010	chr1	28722612	failed	failed	failed	discarded
1827	PZE-101042039	chr1	28737820	GG	GG	GG	concordant (homozygous)
1828	PZE-101042040	chr1	28738308	AA	AA	AA	concordant (homozygous)
1829	PZE-101042041	chr1	28741222	TT	TT	TT	concordant (homozygous)
1830	PZE-101042048	chr1	28746198	AA	AA	AA	concordant (homozygous)
1831	PZE-101042060	chr1	28747701	AA	AA	AA	concordant (homozygous)
1832	PZE-101042156	chr1	28871295	AA	AA	AA	concordant (homozygous)
1833	PZE-101042195	chr1	28901394	CC	CC	CC	concordant (homozygous)
1834	PZE-101042196	chr1	28901463	TT	TT	TT	concordant (homozygous)
1835	SYNGENTA14642	chr1	28904493	GG	GG	GG	concordant (homozygous)
1836	PZE-101042212	chr1	28906803	AA	AA	AA	concordant (homozygous)
1837	PZE-101042341	chr1	29032547	GG	GG	GG	concordant (homozygous)
1838	PZE-101042424	chr1	29069044	AA	AA	AA	concordant (homozygous)
1839	SYN23444	chr1	29359537	AA	AA	AA	concordant (homozygous)
1840	SYN23448	chr1	29360005	AA	AA	AA	concordant (homozygous)
1841	SYN23445	chr1	29360109	CC	CC	CC	concordant (homozygous)
1842	SYN23449	chr1	29360359	GG	GG	GG	concordant (homozygous)
1843	SYN23446	chr1	29360689	AA	AA	AA	concordant (homozygous)
1844	PZE-101043094	chr1	29460214	AA	AA	AA	concordant (homozygous)
1845	PZE-101043096	chr1	29460799	CC	CC	CC	concordant (homozygous)
1846	SYN6638	chr1	29465263	CC	CC	CC	concordant (homozygous)
1847	PZE-101043180	chr1	29505827	GG	GG	GG	concordant (homozygous)
1848	PZE-101043186	chr1	29508874	TT	TT	TT	concordant (homozygous)
1849	PZE-101043189	chr1	29509339	GG	GG	GG	concordant (homozygous)
1850	PZE-101043228	chr1	29599849	failed	failed	failed	discarded
1851	PZE-101043331	chr1	29619272	CC	CC	CC	concordant (homozygous)
1852	PZE-101043413	chr1	29641699	failed	failed	failed	discarded
1853	PZE-101043507	chr1	29650395	CC	CC	CC	concordant (homozygous)
1854	PZE-101043512	chr1	29651635	CC	CC	CC	concordant (homozygous)
1855	PZE-101043537	chr1	29717286	failed	failed	failed	discarded
1856	PZE-101043600	chr1	29786665	GG	GG	GG	concordant (homozygous)
1857	PZE-101043604	chr1	29788924	CC	CC	CC	concordant (homozygous)
1858	PZE-101043656	chr1	29799415	AA	AA	AA	concordant (homozygous)
1859	PZE-101043669	chr1	29847364	TT	TT	TT	concordant (homozygous)
1860	PZE-101043670	chr1	29847385	TT	TT	TT	concordant (homozygous)
1861	PZE-101043672	chr1	29847997	failed	failed	failed	discarded
1862	PZE-101043674	chr1	29862559	CC	CC	CC	concordant (homozygous)
1863	PZE-101043682	chr1	29889332	GG	GG	GG	concordant (homozygous)
1864	PZE-101043685	chr1	29889645	GG	GG	GG	concordant (homozygous)
1865	PZE-101044002	chr1	30077671	GG	GG	GG	concordant (homozygous)
1866	PZE-101044027	chr1	30151489	failed	failed	failed	discarded
1867	PZE-101044115	chr1	30265687	CC	CC	CC	concordant (homozygous)
1868	SYNGENTA1435	chr1	30308371	CC	CC	CC	concordant (homozygous)
1869	SYNGENTA1440	chr1	30308566	AA	AA	AA	concordant (homozygous)
1870	PZE-101044313	chr1	30328482	GG	GG	GG	concordant (homozygous)
1871	PZE-101044448	chr1	30341961	AA	AA	AA	concordant (homozygous)
1872	PZE-101044520	chr1	30349427	CC	CC	CC	concordant (homozygous)
1873	PZE-101044585	chr1	30485789	TT	TT	TT	concordant (homozygous)
1874	SYN39234	chr1	30584260	AA	AA	AA	concordant (homozygous)
1875	PZE-101044686	chr1	30617814	CC	CC	CC	concordant (homozygous)
1876	PZE-101044692	chr1	30619214	AA	AA	AA	concordant (homozygous)
1877	PZE-101044715	chr1	30620779	CC	CC	CC	concordant (homozygous)
1878	PZE-101044721	chr1	30661260	TT	TT	TT	concordant (homozygous)
1879	PZE-101044748	chr1	30678695	CC	CC	CC	concordant (homozygous)
1880	PZE-101044770	chr1	30721103	CC	CC	CC	concordant (homozygous)
1881	PZE-101044778	chr1	30727739	TT	TT	TT	concordant (homozygous)
1882	SYN34303	chr1	30728341	TT	TT	TT	concordant (homozygous)
1883	PZE-101044787	chr1	30728729	CC	CC	CC	concordant (homozygous)
1884	PZE-101044879	chr1	30732561	AA	AA	failed	discarded
1885	PZE-101044926	chr1	30734280	GG	GG	GG	concordant (homozygous)
1886	PZE-101045001	chr1	30811365	TT	TT	TT	concordant (homozygous)
1887	PZE-101045009	chr1	30812525	TT	TT	TT	concordant (homozygous)
1888	PZE-101045021	chr1	30854604	CC	CC	CC	concordant (homozygous)
1889	SYN37292	chr1	30856794	AA	AA	AA	concordant (homozygous)
1890	SYN37291	chr1	30862301	TT	TT	TT	concordant (homozygous)
1891	PZE-101045061	chr1	30872713	TT	TT	TT	concordant (homozygous)
1892	PZE-101045064	chr1	30937482	TT	TT	TT	concordant (homozygous)
1893	PZE-101045068	chr1	30938946	GG	GG	GG	concordant (homozygous)
1894	PZE-101045070	chr1	30939222	TT	TT	TT	concordant (homozygous)
1895	PZE-101045092	chr1	31117285	GG	GG	GG	concordant (homozygous)
1896	PZE-101045108	chr1	31134609	TT	TT	TT	concordant (homozygous)
1897	PZE-101045111	chr1	31136253	TT	TT	TT	concordant (homozygous)
1898	PZE-101045130	chr1	31140698	GG	GG	GG	concordant (homozygous)
1899	PZE-101045145	chr1	31141462	CC	CC	CC	concordant (homozygous)
1900	PZE-101045153	chr1	31141702	GG	GG	GG	concordant (homozygous)
1901	PZE-101045197	chr1	31145487	AA	AA	AA	concordant (homozygous)
1902	PZE-101045203	chr1	31145890	CC	CC	CC	concordant (homozygous)
1903	PZE-101045204	chr1	31146116	CC	CC	CC	concordant (homozygous)
1904	PZE-101045249	chr1	31255716	AA	AA	AA	concordant (homozygous)
1905	PZE-101045301	chr1	31292095	CC	CC	CC	concordant (homozygous)
1906	SYN5392	chr1	31292684	TT	TT	TT	concordant (homozygous)
1907	PZE-101045386	chr1	31299477	failed	failed	failed	discarded
1908	PZE-101045444	chr1	31429277	GG	GG	GG	concordant (homozygous)
1909	PZE-101045467	chr1	31476326	failed	failed	failed	discarded
1910	PZE-101045468	chr1	31476527	failed	failed	failed	discarded
1911	PZE-101045481	chr1	31534829	GG	GG	GG	concordant (homozygous)
1912	PZE-101045505	chr1	31551107	CC	CC	CC	concordant (homozygous)
1913	PZE-101045519	chr1	31584762	AA	AA	AA	concordant (homozygous)
1914	PZE-101045549	chr1	31631509	TT	TT	TT	concordant (homozygous)
1915	PZE-101045606	chr1	31711747	CC	CC	CC	concordant (homozygous)
1916	PZE-101045616	chr1	31772426	TT	TT	TT	concordant (homozygous)
1917	SYNGENTA12229	chr1	31790607	TT	TT	TT	concordant (homozygous)
1918	PZE-101045691	chr1	31796865	failed	failed	failed	discarded
1919	SYN8490	chr1	31920608	CC	CC	CC	concordant (homozygous)
1920	PZE-101046045	chr1	31925022	GG	GG	GG	concordant (homozygous)
1921	SYN8487	chr1	31925065	CC	CC	CC	concordant (homozygous)
1922	SYN8489	chr1	31928924	TT	TT	TT	concordant (homozygous)
1923	PZE-101046057	chr1	31928997	AA	AA	AA	concordant (homozygous)
1924	SYN8491	chr1	31929889	TT	TT	TT	concordant (homozygous)
1925	SYN8488	chr1	31931251	GG	GG	GG	concordant (homozygous)
1926	PZE-101046080	chr1	31940230	TT	TT	TT	concordant (homozygous)
1927	PZE-101046116	chr1	32021938	CC	CC	CC	concordant (homozygous)
1928	PZE-101046118	chr1	32022261	CC	CC	CC	concordant (homozygous)
1929	PZE-101046122	chr1	32022510	AA	AA	AA	concordant (homozygous)
1930	PZE-101046128	chr1	32025118	GG	GG	GG	concordant (homozygous)
1931	PZE-101046132	chr1	32025664	GG	GG	GG	concordant (homozygous)
1932	PZE-101046161	chr1	32043923	CC	CC	CC	concordant (homozygous)
1933	PZE-101046194	chr1	32048507	GG	GG	GG	concordant (homozygous)
1934	SYN311	chr1	32073063	failed	failed	failed	discarded
1935	PZE-101046735	chr1	32203753	AA	AA	AA	concordant (homozygous)
1936	PZE-101046755	chr1	32206162	AA	AA	AA	concordant (homozygous)
1937	PZE-101046835	chr1	32246761	CC	CC	CC	concordant (homozygous)
1938	PZE-101046844	chr1	32248904	CC	CC	CC	concordant (homozygous)
1939	PZE-101046858	chr1	32254592	CC	CC	CC	concordant (homozygous)
1940	PZE-101046859	chr1	32254616	AA	AA	AA	concordant (homozygous)
1941	PZE-101046876	chr1	32276332	GG	GG	GG	concordant (homozygous)
1942	PZE-101046931	chr1	32282560	GG	GG	GG	concordant (homozygous)
1943	PZE-101046967	chr1	32374090	CC	CC	CC	concordant (homozygous)
1944	PUT-163a-78116065-4356	chr1	32582302	CC	CC	CC	concordant (homozygous)
1945	PZA00654.12	chr1	32583282	CC	CC	CC	concordant (homozygous)
1946	PZA00654.10	chr1	32583345	GG	GG	GG	concordant (homozygous)
1947	PZE-101047349	chr1	32825829	GG	GG	GG	concordant (homozygous)
1948	SYN2740	missing	-1	failed	failed	failed	discarded
1949	PZE-101047390	chr1	32830220	CC	CC	CC	concordant (homozygous)
1950	PZE-101047517	chr1	32909835	GG	GG	GG	concordant (homozygous)
1951	SYN2399	chr1	32941687	TT	TT	TT	concordant (homozygous)
1952	PZE-101047611	chr1	32943391	AA	AA	AA	concordant (homozygous)
1953	PZE-101047658	chr1	33056883	AA	AA	AA	concordant (homozygous)
1954	PUT-163a-18162870-1232	chr1	33066505	CC	CC	failed	discarded
1955	PZE-101047696	chr1	33070861	CC	CC	CC	concordant (homozygous)
1956	SYN10143	chr1	33184185	TT	TT	TT	concordant (homozygous)
1957	SYN10151	chr1	33184634	CC	CC	CC	concordant (homozygous)
1958	SYN10144	chr1	33190213	TT	TT	TT	concordant (homozygous)
1959	PZE-101047925	chr1	33195348	CC	CC	CC	concordant (homozygous)
1960	PZE-101048115	chr1	33289164	AA	AA	AA	concordant (homozygous)
1961	PZE-101048164	chr1	33338952	CC	CC	CC	concordant (homozygous)
1962	SYN10153	missing	-1	failed	failed	failed	discarded
1963	SYN469	chr1	33393230	failed	failed	failed	discarded
1964	SYN468	chr1	33393745	GG	GG	GG	concordant (homozygous)
1965	PZE-101048542	chr1	33454781	TT	TT	TT	concordant (homozygous)
1966	PZE-101048544	missing	-1	failed	failed	failed	discarded
1967	PZE-101048608	chr1	33488557	CC	CC	CC	concordant (homozygous)
1968	PZE-101048628	chr1	33494422	failed	failed	failed	discarded
1969	PZE-101048629	chr1	33494463	CC	CC	CC	concordant (homozygous)
1970	PZE-101048744	chr1	33531654	TT	TT	TT	concordant (homozygous)
1971	PZE-101048765	missing	-1	failed	failed	failed	discarded
1972	PZE-101048807	chr1	33598272	TT	TT	TT	concordant (homozygous)
1973	PZE-101048857	chr1	33702581	TT	TT	TT	concordant (homozygous)
1974	PZE-101048890	chr1	33744391	AA	AA	AA	concordant (homozygous)
1975	PZE-101048892	chr1	33744488	GG	GG	GG	concordant (homozygous)
1976	PZE-101048984	chr1	33750758	failed	failed	failed	discarded
1977	PZE-101049017	chr1	33799431	failed	failed	failed	discarded
1978	PZE-101049044	chr1	33871734	AA	AA	AA	concordant (homozygous)
1979	PZE-101049091	chr1	33896592	CC	CC	CC	concordant (homozygous)
1980	PZE-101049120	chr1	33903217	AA	AA	AA	concordant (homozygous)
1981	PZE-101049125	chr1	33904055	GG	GG	GG	concordant (homozygous)
1982	SYN33792	chr1	33905883	GG	GG	GG	concordant (homozygous)
1983	PZE-101049300	chr1	33953786	failed	failed	failed	discarded
1984	SYN34504	chr1	33956109	AA	AA	AA	concordant (homozygous)
1985	SYN34505	chr1	33957415	GG	GG	GG	concordant (homozygous)
1986	PZE-101049395	chr1	34028771	AA	AA	AA	concordant (homozygous)
1987	PZE-101049396	chr1	34040766	AA	AA	AA	concordant (homozygous)
1988	PZE-101049401	chr1	34169244	GG	GG	GG	concordant (homozygous)
1989	SYN34797	chr1	34224843	GG	GG	GG	concordant (homozygous)
1990	SYN34799	chr1	34225329	AA	AA	AA	concordant (homozygous)
1991	PZE-101049539	chr1	34274084	CC	CC	CC	concordant (homozygous)
1992	SYN227	chr1	34279866	CC	CC	CC	concordant (homozygous)
1993	PZE-101049608	chr1	34326561	GG	GG	GG	concordant (homozygous)
1994	PUT-163a-60346415-2551	chr1	34388212	CC	CC	CC	concordant (homozygous)
1995	PZE-101049707	chr1	34468407	CC	CC	CC	concordant (homozygous)
1996	PUT-163a-22546732-1597	chr1	34476224	GG	GG	GG	concordant (homozygous)
1997	PUT-163a-22546732-1596	chr1	34476273	CC	CC	CC	concordant (homozygous)
1998	PZB01662.2	chr1	34479054	GG	GG	GG	concordant (homozygous)
1999	PZB01662.1	chr1	34479214	TT	TT	TT	concordant (homozygous)
[truncated: 55,839 more rows]
