# Supplementary material for: Extensive genomic characterization of a set of near-isogenic lines for heterotic QTL in maize (Zea mays L.)
Source: BMC Genomics. 2013 Jan 29;14:61. doi: 10.1186/1471-2164-14-61 (PMC3567934; doi:10.1186/1471-2164-14-61)
Supplement: Additional file 2 — List of all SNPs with quality and polymorphism status descriptors. This table reports the genotypes of all experimental samples analyzed at all SNPs available on the MaizeSNP50 chip. The last two columns report, respectively, the quality status of all SNPs and the monomorphic/polymorphic status of good quality SNPs. [file 1471-2164-14-61-S2.xlsx]

## Sheet: all_SNP
order	marker name	chromosome	position (Mbp)	B73-SSA	H99	B73/H99	3.05 R8 BB	3.05 R8 HH	3.05 R40 BB	3.05 R40 HH	4.10 R40 BB	4.10 R40 HH	4.10 R55 BB	4.10 R55 HH	4.10 R55 BH	10.03 R63 BB	10.03 R63 HH	SNP status	B73-SSA vs. H99
1	PHM12633.15		0	failed	failed	failed	failed	failed	failed	failed	failed	failed	failed	failed	failed	failed	failed	all failed	-
2	PHM14519.8		0	AA	AA	AA	AA	AA	AA	AA	AA	AA	AA	AA	AA	AA	AA	unmapped or unknown chromosome	-
3	PHM3630.8		0	CC	AA	AC	AA	AA	CC	AA	CC	CC	CC	CC	CC	AA	AA	unmapped or unknown chromosome	-
4	PHM3922.32		0	CC	CC	CC	CC	CC	CC	CC	CC	CC	CC	CC	CC	CC	CC	unmapped or unknown chromosome	-
5	PHM4955.12		0	CC	TT	CT	CC	TT	CC	TT	CC	CC	CC	CC	CC	CC	CC	unmapped or unknown chromosome	-
6	PUT-163a-101382577-3	missing	-1	failed	failed	failed	failed	failed	failed	failed	failed	failed	failed	failed	failed	failed	failed	all failed	-
7	PUT-163a-101384373-4	missing	-1	failed	failed	failed	failed	failed	failed	failed	failed	failed	failed	failed	failed	failed	failed	all failed	-
8	PUT-163a-101389210-16		0	TT	GG	GT	GG	GG	GG	GG	GG	GG	TT	TT	TT	GG	GG	unmapped or unknown chromosome	-
9	PUT-163a-101392844-22		0	AA	GG	AG	AA	GG	AA	GG	AA	AA	AA	AA	AA	AA	AA	unmapped or unknown chromosome	-
10	PUT-163a-101398764-36		0	CC	CC	CC	CC	CC	CC	CC	CC	CC	CC	CC	CC	CC	CC	unmapped or unknown chromosome	-
11	PUT-163a-110195977-56		0	TT	TT	TT	TT	TT	failed	failed	failed	failed	failed	failed	TT	failed	TT	unmapped or unknown chromosome	-
12	PUT-163a-110206849-64		0	TT	TT	TT	TT	TT	TT	TT	TT	TT	TT	TT	TT	TT	TT	unmapped or unknown chromosome	-
13	PUT-163a-110481268-79		0	failed	AA	AT	AA	AA	TT	TT	TT	TT	TT	TT	TT	TT	TT	either parent or F1 failed	-
14	PUT-163a-110481993-82		0	failed	failed	failed	failed	failed	failed	failed	failed	failed	failed	failed	failed	failed	failed	all failed	-
15	PUT-163a-110957431-129		0	TT	CC	CT	TT	CC	TT	TT	TT	CT	CC	CC	CC	CC	CC	unmapped or unknown chromosome	-
16	PUT-163a-110957431-132		0	GG	TT	GT	GG	TT	GG	GG	GG	GT	TT	TT	TT	TT	TT	unmapped or unknown chromosome	-
17	PUT-163a-12967977-160		0	GG	AA	AG	GG	GG	AA	AA	AA	AA	AA	AA	AA	GG	GG	unmapped or unknown chromosome	-
18	PUT-163a-13237300-198		0	GG	GG	GG	GG	GG	GG	GG	GG	GG	GG	GG	GG	GG	GG	unmapped or unknown chromosome	-
19	PUT-163a-13381789-205		0	AA	AA	AA	AA	AA	AA	AA	AA	AA	AA	AA	AA	AA	AA	unmapped or unknown chromosome	-
20	PUT-163a-13515860-232		0	AA	AA	AA	AA	failed	AA	AA	AA	AA	AA	failed	AA	AA	AA	unmapped or unknown chromosome	-
21	PUT-163a-13515860-233		0	failed	failed	failed	failed	failed	failed	failed	failed	failed	failed	failed	failed	failed	failed	all failed	-
22	PUT-163a-13515860-234		0	CC	CC	CC	CC	CC	CC	CC	CC	CC	CC	CC	CC	CC	CC	unmapped or unknown chromosome	-
23	PUT-163a-13515860-235		0	CC	CC	CC	CC	CC	CC	CC	CC	CC	CC	CC	CC	CC	CC	unmapped or unknown chromosome	-
24	PUT-163a-13516046-244		0	GG	AA	AG	GG	GG	AA	AA	AA	AA	GG	GG	GG	AA	AA	unmapped or unknown chromosome	-
25	PUT-163a-13516057-247		0	CC	CC	failed	failed	failed	failed	failed	failed	failed	failed	failed	CC	CC	CC	either parent or F1 failed	-
26	PUT-163a-13558074-265		0	CC	CC	CC	CC	CC	CC	CC	CC	CC	CC	CC	CC	CC	CC	unmapped or unknown chromosome	-
27	PUT-163a-13558561-273		0	CC	CC	CC	CC	CC	CC	CC	CC	CC	CC	CC	CC	CC	CC	unmapped or unknown chromosome	-
28	PUT-163a-14244713-330		0	TT	TT	TT	TT	TT	TT	TT	TT	TT	TT	TT	TT	TT	TT	unmapped or unknown chromosome	-
29	PUT-163a-14245519-344		0	CC	CC	CC	CC	CC	CC	CC	CC	CC	CC	CC	CC	CC	CC	unmapped or unknown chromosome	-
30	PUT-163a-148928654-351		0	GG	GG	GG	GG	GG	GG	GG	GG	GG	GG	GG	GG	GG	GG	unmapped or unknown chromosome	-
31	PUT-163a-148929070-368		0	AA	TT	AT	TT	TT	AA	AA	AA	AA	TT	TT	TT	TT	TT	unmapped or unknown chromosome	-
32	PUT-163a-148937427-415		0	TT	TT	TT	TT	TT	TT	TT	TT	TT	TT	failed	TT	TT	TT	unmapped or unknown chromosome	-
33	PUT-163a-148937489-424		0	failed	CC	failed	failed	failed	CC	CC	CC	CC	CC	failed	CC	CC	AA	either parent or F1 failed	-
34	PUT-163a-148937637-425		0	GG	GG	GG	GG	GG	GG	GG	GG	GG	GG	GG	GG	GG	GG	unmapped or unknown chromosome	-
35	PUT-163a-148941096-438		0	GG	GG	GG	GG	GG	GG	GG	GG	GG	GG	GG	GG	GG	GG	unmapped or unknown chromosome	-
36	PUT-163a-148942056-449		0	AA	AA	AA	AA	AA	AA	AA	AA	AA	AA	AA	AA	AA	AA	unmapped or unknown chromosome	-
37	PUT-163a-148942702-460		0	AA	GG	AG	AA	AA	GG	GG	GG	GG	GG	GG	GG	GG	GG	unmapped or unknown chromosome	-
38	PUT-163a-148942702-461		0	AA	GG	AG	AA	AA	GG	GG	GG	GG	GG	GG	GG	GG	GG	unmapped or unknown chromosome	-
39	PUT-163a-148942702-462		0	TT	CC	CT	TT	TT	CC	CC	CC	CC	CC	CC	CC	CC	CC	unmapped or unknown chromosome	-
40	PUT-163a-148942702-464		0	CC	GG	CG	CC	CC	GG	GG	GG	GG	GG	GG	GG	GG	GG	unmapped or unknown chromosome	-
41	PUT-163a-148943685-475		0	failed	failed	failed	failed	failed	failed	failed	failed	failed	failed	failed	failed	failed	failed	all failed	-
42	PUT-163a-148943685-476		0	CC	CC	CC	CC	CC	CC	CC	CC	CC	CC	CC	CC	CC	CC	unmapped or unknown chromosome	-
43	PUT-163a-148943685-477		0	TT	TT	TT	TT	TT	TT	TT	TT	TT	TT	TT	TT	TT	TT	unmapped or unknown chromosome	-
44	PUT-163a-148944618-481		0	AA	AA	AA	AA	AA	AA	AA	AA	AA	AA	AA	AA	AA	AA	unmapped or unknown chromosome	-
45	PUT-163a-148946720-493		0	TT	GG	failed	GG	GG	TT	TT	TT	TT	GG	GG	GG	GG	GG	either parent or F1 failed	-
46	PUT-163a-148948733-499		0	TT	CC	failed	CC	CC	TT	TT	TT	TT	CC	CC	CC	CC	CC	either parent or F1 failed	-
47	PUT-163a-148949657-501		0	TT	TT	TT	TT	TT	TT	TT	TT	TT	TT	TT	TT	TT	TT	unmapped or unknown chromosome	-
48	PUT-163a-148951746-518		0	GG	AA	AG	AA	AA	GG	GG	GG	GG	AA	AA	AA	GG	GG	unmapped or unknown chromosome	-
49	PUT-163a-148951746-521		0	failed	failed	failed	failed	failed	failed	failed	failed	failed	failed	failed	failed	failed	failed	all failed	-
50	PUT-163a-148952843-529		0	GG	GG	GG	GG	GG	GG	GG	GG	GG	GG	GG	GG	GG	GG	unmapped or unknown chromosome	-
51	PUT-163a-148953270-530		0	GG	AA	AG	AA	AA	AA	AA	AA	AA	AA	AA	AA	GG	GG	unmapped or unknown chromosome	-
52	PUT-163a-148956878-551		0	CC	TT	CT	TT	TT	CC	CC	CC	CC	CC	CC	CC	TT	TT	unmapped or unknown chromosome	-
53	PUT-163a-148959370-566		0	AA	AA	AA	AA	AA	AA	AA	AA	AA	AA	AA	AA	AA	AA	unmapped or unknown chromosome	-
54	PUT-163a-148961306-578		0	GG	AA	AG	GG	GG	GG	GG	GG	GG	GG	GG	GG	AA	AG	unmapped or unknown chromosome	-
55	PUT-163a-148963330-592		0	CC	CC	CC	CC	CC	CC	CC	CC	CC	CC	CC	CC	CC	CC	unmapped or unknown chromosome	-
56	PUT-163a-148963909-609		0	AA	CC	AC	AA	AA	AA	AA	AA	AA	CC	CC	CC	AA	AA	unmapped or unknown chromosome	-
57	PUT-163a-148967576-625		0	failed	failed	failed	failed	failed	failed	failed	failed	failed	failed	failed	failed	failed	failed	either parent or F1 failed	-
58	PUT-163a-148970921-643		0	CC	TT	CT	CC	CC	CC	TT	TT	TT	TT	TT	TT	CC	TT	unmapped or unknown chromosome	-
59	PUT-163a-148970922-644	missing	-1	failed	failed	failed	failed	failed	failed	failed	failed	failed	failed	failed	failed	failed	failed	all failed	-
60	PUT-163a-148972526-651		0	GG	GG	GG	GG	GG	GG	GG	GG	GG	GG	GG	GG	GG	GG	unmapped or unknown chromosome	-
61	PUT-163a-148972807-652	missing	-1	failed	failed	failed	failed	failed	failed	failed	failed	failed	failed	failed	failed	failed	failed	all failed	-
62	PUT-163a-148972919-653		0	AA	AA	AA	AA	AA	AA	AA	AA	AA	AA	AA	AA	AA	AA	unmapped or unknown chromosome	-
63	PUT-163a-148985612-672		0	TT	CC	CT	TT	TT	CC	CC	TT	CC	TT	CT	CT	CC	CC	unmapped or unknown chromosome	-
64	PUT-163a-148986271-678		0	CC	CC	CC	CC	CC	CC	CC	CC	CC	CC	CC	CC	CC	CC	unmapped or unknown chromosome	-
65	PUT-163a-148990812-695		0	failed	failed	failed	failed	failed	failed	failed	failed	failed	failed	failed	failed	failed	failed	all failed	-
66	PUT-163a-148991135-703		0	GG	GG	GG	GG	GG	GG	GG	GG	GG	GG	GG	GG	GG	GG	unmapped or unknown chromosome	-
67	PUT-163a-149005002-744		0	CC	TT	CT	CC	CC	TT	TT	CC	CC	TT	failed	TT	TT	TT	unmapped or unknown chromosome	-
68	PUT-163a-149008324-754		0	GG	GG	GG	GG	GG	GG	GG	GG	GG	GG	GG	GG	GG	GG	unmapped or unknown chromosome	-
69	PUT-163a-149012758-769		0	TT	CC	CT	TT	CC	TT	TT	TT	CT	CC	CC	CC	CC	CC	unmapped or unknown chromosome	-
70	PUT-163a-149013809-771		0	failed	failed	failed	failed	failed	failed	failed	failed	failed	failed	AG	failed	AG	failed	either parent or F1 failed	-
71	PUT-163a-149014113-775		0	CC	TT	CT	CC	TT	CC	CC	CC	CT	TT	TT	TT	TT	TT	unmapped or unknown chromosome	-
72	PUT-163a-149071455-832		0	AA	CC	AC	AA	CC	AA	CC	AA	AA	AA	AA	AA	AA	AA	unmapped or unknown chromosome	-
73	PUT-163a-149071777-835		0	GG	GG	failed	failed	failed	GG	GG	failed	GG	failed	failed	GG	GG	GG	either parent or F1 failed	-
74	PUT-163a-149095258-897		0	GG	GG	GG	GG	GG	GG	GG	GG	GG	GG	GG	GG	GG	GG	unmapped or unknown chromosome	-
75	PUT-163a-149109869-954		0	AA	GG	AG	GG	GG	GG	failed	GG	GG	GG	GG	GG	GG	GG	unmapped or unknown chromosome	-
76	PUT-163a-149111766-973		0	CC	CC	CC	CC	CC	CC	CC	CC	CC	CC	CC	CC	CC	CC	unmapped or unknown chromosome	-
77	PUT-163a-149112808-975		0	failed	failed	failed	failed	failed	AA	failed	failed	failed	failed	failed	AA	failed	CC	either parent or F1 failed	-
78	PUT-163a-16918459-997		0	failed	failed	failed	failed	failed	failed	failed	failed	failed	failed	failed	failed	failed	failed	all failed	-
79	PUT-163a-16919993-1040		0	TT	TT	TT	TT	TT	TT	TT	TT	TT	TT	TT	TT	TT	TT	unmapped or unknown chromosome	-
80	PUT-163a-16919993-1041		0	failed	failed	failed	failed	failed	failed	failed	failed	failed	failed	failed	failed	failed	failed	all failed	-
81	PUT-163a-16925263-1086		0	AA	GG	AG	AA	AA	GG	GG	GG	GG	AA	AA	AA	GG	GG	unmapped or unknown chromosome	-
82	PUT-163a-16925568-1101		0	AA	GG	AG	AA	GG	AA	GG	AA	AA	AA	AA	AA	AA	AA	unmapped or unknown chromosome	-
83	PUT-163a-16926058-1127		0	GG	AA	failed	AA	failed	AA	AA	failed	failed	GG	GG	GG	GG	GG	either parent or F1 failed	-
84	PUT-163a-16927125-1170		0	AA	TT	failed	AA	AA	AA	AA	AA	AA	TT	failed	TT	TT	TT	either parent or F1 failed	-
85	PUT-163a-17930775-1188		0	GG	GG	GG	GG	GG	GG	GG	GG	GG	GG	GG	GG	GG	GG	unmapped or unknown chromosome	-
86	PUT-163a-17932483-1214		0	TT	TT	TT	TT	TT	TT	TT	TT	TT	TT	TT	TT	TT	TT	unmapped or unknown chromosome	-
87	PUT-163a-18162176-1222		0	failed	failed	failed	failed	failed	failed	failed	failed	failed	failed	failed	failed	failed	failed	all failed	-
88	PUT-163a-18163412-1252		0	TT	TT	TT	TT	TT	TT	TT	TT	TT	TT	TT	TT	TT	TT	unmapped or unknown chromosome	-
89	PUT-163a-18163635-1256		0	GG	TT	GT	GG	GG	GG	GG	GG	GG	TT	TT	TT	GG	GG	unmapped or unknown chromosome	-
90	PUT-163a-18163635-1258		0	TT	TT	TT	TT	TT	TT	TT	TT	TT	TT	TT	TT	TT	TT	unmapped or unknown chromosome	-
91	PUT-163a-18163661-1261		0	GG	GG	GG	GG	GG	GG	GG	GG	GG	GG	GG	GG	GG	GG	unmapped or unknown chromosome	-
92	PUT-163a-18163661-1262		0	CC	CC	CC	CC	CC	CC	CC	CC	CC	CC	CC	CC	CC	CC	unmapped or unknown chromosome	-
93	PUT-163a-18167719-1296		0	CC	CC	CC	CC	CC	CC	CC	CC	CC	CC	CC	CC	CC	CC	unmapped or unknown chromosome	-
94	PUT-163a-18167741-1298	missing	-1	failed	failed	failed	failed	failed	failed	failed	failed	failed	failed	failed	failed	failed	failed	all failed	-
95	PUT-163a-18172785-1384		0	failed	CG	failed	failed	failed	CC	failed	failed	failed	failed	failed	GG	GG	GG	either parent or F1 failed	-
96	PUT-163a-18172808-1387		0	TT	TT	TT	TT	TT	TT	TT	TT	TT	TT	TT	TT	TT	TT	unmapped or unknown chromosome	-
97	PUT-163a-18179900-1492		0	CC	CC	CC	CC	CC	CC	CC	CC	CC	CC	CC	CC	CC	CC	unmapped or unknown chromosome	-
98	PUT-163a-18180613-1496		0	TT	TT	TT	TT	TT	TT	TT	TT	TT	TT	TT	TT	TT	TT	unmapped or unknown chromosome	-
99	PUT-163a-21390804-1540		0	failed	failed	failed	failed	failed	failed	failed	failed	failed	failed	failed	failed	failed	failed	all failed	-
100	PUT-163a-21481266-1569		0	GG	GG	GG	GG	GG	GG	GG	GG	GG	GG	GG	GG	GG	GG	unmapped or unknown chromosome	-
101	PUT-163a-21626449-1585		0	GG	CC	CG	CC	CC	GG	GG	GG	GG	CC	CC	CC	GG	GG	unmapped or unknown chromosome	-
102	PUT-163a-22546781-1599		0	AA	AA	AA	AA	AA	AA	AA	AA	AA	AA	AA	AA	AA	AA	unmapped or unknown chromosome	-
103	PUT-163a-28576072-1630		0	CC	CC	CC	CC	CC	CC	CC	CC	CC	CC	CC	CC	CC	CC	unmapped or unknown chromosome	-
104	PUT-163a-28576072-1634		0	AA	AA	AA	failed	failed	AA	AA	AA	AA	AA	failed	AA	AA	AA	unmapped or unknown chromosome	-
105	PUT-163a-28930802-1645		0	AA	TT	failed	AA	AA	TT	TT	failed	failed	failed	failed	TT	TT	TT	either parent or F1 failed	-
106	PUT-163a-28982443-1665		0	GG	GG	GG	GG	GG	GG	GG	GG	GG	GG	GG	GG	GG	GG	unmapped or unknown chromosome	-
107	PUT-163a-28982443-1666		0	GG	GG	GG	GG	GG	GG	GG	GG	GG	GG	GG	GG	GG	GG	unmapped or unknown chromosome	-
108	PUT-163a-28982443-1667		0	CC	CC	CC	CC	CC	CC	CC	CC	CC	CC	CC	CC	CC	CC	unmapped or unknown chromosome	-
109	PUT-163a-28982738-1675		0	CC	GG	CG	CC	CC	CC	GG	CC	CC	CC	CC	CC	CC	CC	unmapped or unknown chromosome	-
110	PUT-163a-28986612-1722		0	GG	GG	GG	GG	GG	GG	GG	GG	GG	GG	GG	GG	GG	GG	unmapped or unknown chromosome	-
111	PUT-163a-29544067-1759		0	CC	CC	CC	CC	CC	CC	CC	CC	CC	CC	CC	CC	CC	CC	unmapped or unknown chromosome	-
112	PUT-163a-29544489-1776		0	GG	AA	AG	GG	GG	GG	GG	GG	GG	GG	AA	AG	GG	GG	unmapped or unknown chromosome	-
113	PUT-163a-29544489-1777		0	failed	failed	failed	failed	failed	failed	failed	failed	failed	failed	failed	failed	failed	failed	all failed	-
114	PUT-163a-29945048-1804		0	CC	CC	CC	CC	CC	CC	CC	CC	CC	CC	CC	CC	CC	CC	unmapped or unknown chromosome	-
115	PUT-163a-29945635-1817		0	CC	CC	CC	CC	CC	CC	CC	CC	CC	CC	CC	CC	CC	CC	unmapped or unknown chromosome	-
116	PUT-163a-29945635-1821		0	CC	CC	CC	CC	CC	CC	CC	CC	CC	CC	CC	CC	CC	CC	unmapped or unknown chromosome	-
117	PUT-163a-29946131-1834		0	CC	CC	CC	CC	CC	CC	CC	CC	CC	CC	CC	CC	CC	CC	unmapped or unknown chromosome	-
118	PUT-163a-29946189-1836		0	failed	failed	failed	failed	failed	failed	failed	failed	failed	failed	failed	failed	failed	failed	all failed	-
119	PUT-163a-29946189-1837		0	AA	GG	AG	GG	GG	GG	GG	GG	GG	GG	GG	GG	GG	GG	unmapped or unknown chromosome	-
120	PUT-163a-29946890-1840		0	AA	AA	AA	AA	AA	AA	AA	AA	AA	AA	AA	AA	AA	AA	unmapped or unknown chromosome	-
121	PUT-163a-29947331-1843		0	CC	CC	CC	CC	CC	CC	CC	CC	CC	CC	CC	CC	CC	CC	unmapped or unknown chromosome	-
122	PUT-163a-31406136-1932		0	TT	GG	GT	GG	GG	GG	GG	TT	GG	TT	GG	GT	GG	GG	unmapped or unknown chromosome	-
123	PUT-163a-31664585-1990		0	TT	TT	TT	TT	TT	TT	TT	TT	TT	TT	TT	TT	TT	TT	unmapped or unknown chromosome	-
124	PUT-163a-31909551-1999		0	GG	AA	AG	AA	AA	GG	GG	GG	GG	GG	GG	GG	AA	AA	unmapped or unknown chromosome	-
125	PUT-163a-38687757-2028		0	failed	failed	failed	failed	failed	failed	failed	failed	failed	failed	failed	failed	failed	failed	either parent or F1 failed	-
126	PUT-163a-4314538-2043		0	TT	TT	TT	TT	TT	TT	TT	TT	TT	TT	TT	TT	TT	TT	unmapped or unknown chromosome	-
127	PUT-163a-4314538-2045		0	AA	AA	AA	AA	AA	AA	AA	AA	AA	AA	AA	AA	AA	AA	unmapped or unknown chromosome	-
128	PUT-163a-4314538-2046		0	CC	CC	CC	CC	CC	CC	CC	CC	CC	CC	CC	CC	CC	CC	unmapped or unknown chromosome	-
129	PUT-163a-4646495-2098	missing	-1	failed	failed	failed	failed	failed	failed	failed	failed	failed	failed	failed	failed	failed	failed	all failed	-
130	PUT-163a-4646495-2099		0	AA	AA	AA	AA	AA	AA	AA	AA	AA	AA	AA	AA	AA	AA	unmapped or unknown chromosome	-
131	PUT-163a-4647401-2124		0	CC	CC	CC	CC	CC	CC	CC	CC	CC	CC	CC	CC	CC	CC	unmapped or unknown chromosome	-
132	PUT-163a-4647510-2125		0	TT	CC	failed	TT	TT	CC	CC	CC	CC	CC	CC	CC	CC	CC	either parent or F1 failed	-
133	PUT-163a-4730530-2146		0	GG	AA	AG	GG	GG	GG	GG	GG	GG	AA	AA	AA	GG	GG	unmapped or unknown chromosome	-
134	PUT-163a-4730575-2150		0	CC	AA	AC	AA	AA	AA	AA	AA	AA	AA	AA	AA	CC	CC	unmapped or unknown chromosome	-
135	PUT-163a-4730575-2151		0	TT	CC	CT	CC	CC	CC	CC	CC	CC	CC	CC	CC	TT	TT	unmapped or unknown chromosome	-
136	PUT-163a-4730575-2153		0	GG	GG	GG	GG	GG	GG	GG	GG	GG	GG	GG	GG	GG	GG	unmapped or unknown chromosome	-
137	PUT-163a-4753386-2162		0	GG	CC	CG	CC	CC	GG	CC	CC	CC	CC	CC	CC	GG	GG	unmapped or unknown chromosome	-
138	PUT-163a-50327822-2195		0	CC	TT	CT	CC	failed	TT	TT	TT	TT	CC	CC	CC	CC	TT	unmapped or unknown chromosome	-
139	PUT-163a-50330221-2211		0	CC	CC	CC	CC	CC	CC	CC	CC	CC	CC	CC	CC	CC	CC	unmapped or unknown chromosome	-
140	PUT-163a-50332311-2214		0	TT	TT	TT	TT	TT	TT	TT	TT	TT	TT	TT	TT	TT	TT	unmapped or unknown chromosome	-
141	PUT-163a-6022278-2332		0	failed	failed	failed	failed	failed	failed	failed	failed	failed	failed	failed	failed	failed	failed	all failed	-
142	PUT-163a-60338619-2359		0	failed	GG	GG	GG	GG	GG	GG	GG	GG	GG	GG	GG	GG	GG	either parent or F1 failed	-
143	PUT-163a-60338619-2363		0	failed	CC	CC	CC	CC	CC	CC	CC	CC	CC	CC	CC	CC	CC	either parent or F1 failed	-
144	PUT-163a-60338619-2364		0	failed	failed	failed	failed	failed	failed	failed	failed	failed	failed	failed	GG	failed	failed	either parent or F1 failed	-
145	PUT-163a-60339626-2386		0	AA	AA	AA	AA	AA	AA	AA	AA	AA	AA	AA	AA	AA	AA	unmapped or unknown chromosome	-
146	PUT-163a-60342651-2460		0	GG	GG	GG	GG	GG	GG	GG	GG	GG	GG	GG	GG	GG	GG	unmapped or unknown chromosome	-
147	PUT-163a-60343003-2472		0	TT	GG	GT	TT	TT	TT	TT	TT	TT	TT	TT	TT	GG	GG	unmapped or unknown chromosome	-
148	PUT-163a-60343017-2476		0	CC	TT	CT	TT	TT	TT	TT	TT	TT	TT	TT	TT	TT	TT	unmapped or unknown chromosome	-
149	PUT-163a-60343168-2479		0	failed	failed	failed	failed	failed	failed	failed	failed	failed	failed	failed	failed	failed	failed	all failed	-
150	PUT-163a-60343368-2489		0	failed	failed	failed	failed	failed	failed	failed	failed	failed	failed	failed	failed	failed	failed	all failed	-
151	PUT-163a-60343681-2497		0	TT	CC	CT	TT	TT	CC	CC	CC	CC	CC	CC	CC	TT	CC	unmapped or unknown chromosome	-
152	PUT-163a-60344734-2521	missing	-1	failed	failed	failed	failed	failed	failed	failed	failed	failed	failed	failed	failed	failed	failed	all failed	-
153	PUT-163a-60344807-2524	missing	-1	failed	failed	failed	failed	failed	failed	failed	failed	failed	failed	failed	failed	failed	failed	all failed	-
154	PUT-163a-60345084-2531		0	AA	GG	AG	AA	AA	GG	GG	GG	GG	GG	GG	GG	GG	GG	unmapped or unknown chromosome	-
155	PUT-163a-60346233-2546		0	CC	CC	CC	CC	CC	CC	CC	CC	CC	CC	CC	CC	CC	CC	unmapped or unknown chromosome	-
156	PUT-163a-60346954-2563		0	AA	GG	AG	AA	AA	AA	AA	AA	AA	GG	GG	GG	AA	AA	unmapped or unknown chromosome	-
157	PUT-163a-60347493-2582		0	failed	CC	CG	CC	CC	GG	GG	GG	GG	CC	CC	CC	GG	GG	either parent or F1 failed	-
158	PUT-163a-60348862-2597		0	AA	GG	AG	AA	AA	GG	GG	AA	GG	GG	AG	failed	GG	GG	unmapped or unknown chromosome	-
159	PUT-163a-60348955-2603		0	AA	GG	AG	AA	AA	GG	GG	GG	GG	GG	GG	GG	GG	GG	unmapped or unknown chromosome	-
160	PUT-163a-60349887-2622		0	TT	CC	CT	CC	CC	CC	CC	CC	CC	CC	CC	CC	TT	TT	unmapped or unknown chromosome	-
161	PUT-163a-60352761-2693		0	CC	CC	CC	CC	CC	CC	CC	CC	CC	CC	CC	CC	CC	CC	unmapped or unknown chromosome	-
162	PUT-163a-60352819-2699		0	failed	GG	GG	failed	GG	GG	GG	GG	failed	GG	failed	GG	GG	GG	either parent or F1 failed	-
163	PUT-163a-60353769-2725		0	GG	GG	GG	GG	GG	GG	GG	GG	GG	GG	GG	GG	GG	GG	unmapped or unknown chromosome	-
164	PUT-163a-60353925-2728		0	AA	AA	AA	AA	AA	AA	AA	AA	AA	AA	failed	AA	AA	AA	unmapped or unknown chromosome	-
165	PUT-163a-60354900-2744		0	AA	TT	AT	TT	TT	TT	TT	TT	TT	AA	AA	AA	TT	TT	unmapped or unknown chromosome	-
166	PUT-163a-60355040-2750		0	AA	AA	AA	AA	AA	AA	AA	AA	AA	AA	AA	AA	AA	AA	unmapped or unknown chromosome	-
167	PUT-163a-60356868-2816		0	GG	AA	AG	GG	GG	AA	AA	AA	AA	AA	AA	AA	AA	GG	unmapped or unknown chromosome	-
168	PUT-163a-60359506-2882		0	failed	failed	failed	failed	failed	failed	failed	failed	failed	failed	failed	failed	failed	failed	all failed	-
169	PUT-163a-60395101-2924		0	failed	failed	failed	failed	failed	failed	failed	failed	failed	failed	failed	failed	failed	failed	all failed	-
170	PUT-163a-60395621-2933		0	CC	CC	CC	CC	CC	CC	CC	CC	CC	CC	CC	CC	CC	CC	unmapped or unknown chromosome	-
171	PUT-163a-60395960-2938		0	CC	CC	CC	CC	CC	CC	CC	CC	CC	CC	CC	CC	CC	CC	unmapped or unknown chromosome	-
172	PUT-163a-60395960-2939	missing	-1	failed	failed	failed	failed	failed	failed	failed	failed	failed	failed	failed	failed	failed	failed	all failed	-
173	PUT-163a-60396905-2949		0	AA	AA	AA	AA	AA	AA	AA	AA	AA	AA	AA	AA	AA	AA	unmapped or unknown chromosome	-
174	PUT-163a-60396905-2950		0	GG	GG	GG	GG	GG	GG	GG	GG	GG	GG	GG	GG	GG	GG	unmapped or unknown chromosome	-
175	PUT-163a-60397779-2956		0	CC	CC	CC	CC	CC	CC	CC	CC	CC	CC	CC	CC	CC	CC	unmapped or unknown chromosome	-
176	PUT-163a-60398389-2973		0	GG	GG	GG	GG	GG	GG	GG	GG	GG	GG	failed	GG	GG	GG	unmapped or unknown chromosome	-
177	PUT-163a-60398565-2976		0	failed	failed	failed	failed	failed	failed	failed	failed	failed	failed	failed	failed	failed	failed	all failed	-
178	PUT-163a-60399754-3000		0	AA	GG	AG	AA	AA	AA	AA	AA	AA	GG	GG	GG	GG	GG	unmapped or unknown chromosome	-
179	PUT-163a-60399754-3002		0	AA	CC	AC	AA	AA	AA	AA	AA	AA	CC	CC	CC	CC	CC	unmapped or unknown chromosome	-
180	PUT-163a-60400153-3013		0	failed	failed	failed	failed	failed	failed	failed	failed	failed	failed	failed	failed	failed	failed	all failed	-
181	PUT-163a-60400999-3036		0	failed	CC	CC	failed	failed	CC	CC	CC	CC	CC	CC	CC	CC	CC	either parent or F1 failed	-
182	PUT-163a-71299231-3058		0	failed	failed	failed	failed	failed	failed	failed	failed	failed	failed	failed	failed	failed	failed	all failed	-
183	PUT-163a-71303230-3078		0	CC	CC	CC	CC	CC	CC	CC	CC	CC	CC	CC	CC	CC	CC	unmapped or unknown chromosome	-
184	PUT-163a-71311771-3117		0	TT	TT	TT	TT	TT	TT	TT	TT	TT	TT	TT	TT	TT	TT	unmapped or unknown chromosome	-
185	PUT-163a-71314761-3138		0	AA	GG	AG	GG	GG	AA	AA	AA	AA	AA	failed	AA	AA	AA	unmapped or unknown chromosome	-
186	PUT-163a-71318546-3146		0	failed	failed	AA	AA	failed	AA	AA	AA	AA	AA	failed	AA	AA	failed	either parent or F1 failed	-
187	PUT-163a-71321225-3161		0	TT	TT	TT	TT	TT	TT	TT	TT	TT	TT	TT	TT	TT	TT	unmapped or unknown chromosome	-
188	PUT-163a-71329895-3181		0	TT	TT	TT	TT	TT	TT	TT	TT	TT	TT	TT	TT	TT	TT	unmapped or unknown chromosome	-
189	PUT-163a-71330803-3186		0	failed	failed	failed	failed	failed	failed	failed	failed	failed	failed	failed	failed	failed	failed	all failed	-
190	PUT-163a-71419466-3205		0	AA	GG	AG	GG	GG	AA	AA	AA	AA	GG	GG	GG	GG	GG	unmapped or unknown chromosome	-
191	PUT-163a-71425880-3236		0	TT	CC	CT	TT	TT	CC	CC	CC	CC	CC	CC	CC	TT	TT	unmapped or unknown chromosome	-
192	PUT-163a-71426708-3245		0	GG	GG	GG	GG	GG	GG	GG	GG	GG	GG	GG	GG	GG	GG	unmapped or unknown chromosome	-
193	PUT-163a-71427473-3256		0	GG	AA	AG	AA	AA	GG	AA	GG	GG	GG	GG	GG	GG	GG	unmapped or unknown chromosome	-
194	PUT-163a-71440306-3328		0	GG	GG	GG	GG	GG	GG	GG	GG	GG	GG	GG	GG	GG	GG	unmapped or unknown chromosome	-
195	PUT-163a-71444597-3363		0	GG	AA	AG	AA	AA	GG	GG	GG	GG	AA	AA	AA	AA	AA	unmapped or unknown chromosome	-
196	PUT-163a-71449703-3406		0	TT	CC	CT	CC	CC	TT	TT	TT	TT	TT	TT	TT	CC	CC	unmapped or unknown chromosome	-
197	PUT-163a-71757242-3419		0	GG	AA	AG	AA	AA	GG	GG	GG	GG	AA	AA	AA	GG	failed	unmapped or unknown chromosome	-
198	PUT-163a-71759731-3437		0	CC	GG	CG	CC	CC	GG	GG	CC	GG	GG	GG	GG	GG	GG	unmapped or unknown chromosome	-
199	PUT-163a-71760047-3441	missing	-1	failed	failed	failed	failed	failed	failed	failed	failed	failed	failed	failed	failed	failed	failed	all failed	-
200	PUT-163a-71760047-3444		0	GG	GG	GG	GG	GG	GG	GG	GG	GG	GG	GG	GG	GG	GG	unmapped or unknown chromosome	-
201	PUT-163a-71764991-3491		0	TT	TT	TT	TT	TT	TT	TT	TT	TT	TT	failed	TT	TT	TT	unmapped or unknown chromosome	-
202	PUT-163a-71765693-3499		0	TT	TT	TT	TT	TT	TT	TT	TT	TT	TT	TT	TT	TT	TT	unmapped or unknown chromosome	-
203	PUT-163a-71769572-3542		0	CC	AA	AC	CC	CC	CC	AA	CC	CC	AA	AA	AA	CC	CC	unmapped or unknown chromosome	-
204	PUT-163a-74233187-3591		0	AA	GG	AG	GG	GG	AA	GG	GG	GG	GG	GG	GG	AA	AA	unmapped or unknown chromosome	-
205	PUT-163a-74235050-3609		0	AA	AA	AA	AA	AA	AA	AA	AA	AA	AA	AA	AA	AA	AA	unmapped or unknown chromosome	-
206	PUT-163a-74239968-3650		0	CC	CC	CC	CC	CC	CC	CC	CC	CC	CC	CC	CC	CC	CC	unmapped or unknown chromosome	-
207	PUT-163a-74241344-3659		0	GG	failed	GG	failed	failed	failed	GG	failed	failed	failed	failed	failed	GG	GG	either parent or F1 failed	-
208	PUT-163a-74244684-3690		0	CC	TT	CT	CC	CC	CC	CC	CC	CC	TT	TT	TT	CC	CC	unmapped or unknown chromosome	-
209	PUT-163a-74246330-3710		0	failed	failed	failed	failed	failed	failed	failed	failed	failed	failed	failed	failed	failed	failed	all failed	-
210	PUT-163a-74246330-3711		0	GG	GG	GG	GG	GG	GG	GG	GG	GG	GG	GG	GG	GG	GG	unmapped or unknown chromosome	-
211	PUT-163a-76014009-3744		0	GG	GG	GG	GG	GG	GG	GG	GG	GG	GG	GG	GG	GG	GG	unmapped or unknown chromosome	-
212	PUT-163a-76014390-3751		0	AA	AA	AA	AA	AA	AA	AA	AA	AA	AA	AA	AA	AA	AA	unmapped or unknown chromosome	-
213	PUT-163a-76015427-3762		0	TT	failed	TT	failed	failed	failed	failed	failed	failed	TT	failed	TT	failed	failed	either parent or F1 failed	-
214	PUT-163a-76017457-3789		0	TT	TT	TT	TT	TT	TT	TT	TT	TT	TT	failed	TT	TT	TT	unmapped or unknown chromosome	-
215	PUT-163a-76020949-3817		0	CC	CC	CC	CC	CC	CC	CC	CC	CC	CC	CC	CC	CC	CC	unmapped or unknown chromosome	-
216	PUT-163a-76280453-3831		0	failed	failed	failed	failed	failed	failed	failed	failed	failed	failed	failed	failed	failed	failed	all failed	-
217	PUT-163a-76285464-3871		0	AA	GG	AG	GG	GG	GG	GG	GG	GG	GG	GG	GG	AA	AA	unmapped or unknown chromosome	-
218	PUT-163a-76285464-3878		0	TT	AA	AT	AA	AA	AA	AA	AA	AA	AA	AA	AA	TT	TT	unmapped or unknown chromosome	-
219	PUT-163a-76287889-3911		0	failed	AA	failed	failed	failed	failed	failed	failed	failed	AA	failed	AA	failed	failed	either parent or F1 failed	-
220	PUT-163a-76289376-3924		0	TT	TT	TT	TT	TT	TT	TT	TT	TT	TT	TT	TT	TT	TT	unmapped or unknown chromosome	-
221	PUT-163a-76289864-3936		0	GG	GG	GG	GG	GG	GG	GG	GG	GG	GG	GG	GG	GG	GG	unmapped or unknown chromosome	-
222	PUT-163a-76291488-3953		0	GG	CC	CG	CC	CC	CC	CC	CC	CC	CC	CC	CC	CC	CC	unmapped or unknown chromosome	-
223	PUT-163a-76916591-4009	missing	-1	failed	failed	failed	failed	failed	failed	failed	failed	failed	failed	failed	failed	failed	failed	all failed	-
224	PUT-163a-76926256-4034		0	CC	CC	CC	CC	CC	CC	CC	CC	CC	CC	CC	CC	CC	CC	unmapped or unknown chromosome	-
225	PUT-163a-76931131-4047		0	GG	TT	GG	TT	TT	GG	GG	GG	GG	TT	TT	TT	GG	GG	unmapped or unknown chromosome	-
226	PUT-163a-76932604-4055		0	failed	failed	failed	failed	failed	failed	failed	failed	failed	failed	failed	failed	CC	failed	either parent or F1 failed	-
227	PUT-163a-78074902-4097		0	AA	AA	AA	failed	failed	AA	AA	AA	AA	AA	failed	AA	AA	AA	unmapped or unknown chromosome	-
228	PUT-163a-78078266-4126		0	GG	AA	AG	GG	GG	GG	GG	GG	GG	AA	AA	AA	AA	AA	unmapped or unknown chromosome	-
229	PUT-163a-78082025-4147		0	GG	GG	GG	GG	GG	GG	GG	GG	GG	GG	GG	GG	GG	GG	unmapped or unknown chromosome	-
230	PUT-163a-78082563-4151		0	TT	TT	TT	TT	TT	TT	TT	TT	TT	TT	TT	TT	TT	TT	unmapped or unknown chromosome	-
231	PUT-163a-78085872-4181		0	AA	CC	failed	failed	failed	AA	failed	failed	failed	CC	CC	CC	CC	CC	either parent or F1 failed	-
232	PUT-163a-78085872-4182		0	TT	CC	failed	TT	failed	TT	TT	TT	TT	CC	failed	CC	CC	CC	either parent or F1 failed	-
233	PUT-163a-78087768-4207		0	GG	GG	GG	GG	GG	GG	GG	GG	GG	GG	GG	GG	GG	GG	unmapped or unknown chromosome	-
234	PUT-163a-78087876-4209		0	failed	failed	failed	failed	failed	failed	failed	failed	failed	failed	failed	failed	failed	failed	all failed	-
235	PUT-163a-78105032-4267		0	GG	GG	GG	GG	GG	GG	GG	GG	GG	GG	GG	GG	GG	GG	unmapped or unknown chromosome	-
236	PUT-163a-78105559-4270		0	AA	AA	AA	AA	failed	AA	failed	AA	failed	AA	failed	AA	failed	AA	unmapped or unknown chromosome	-
237	PUT-163a-78108989-4283		0	GG	GG	GG	GG	GG	GG	GG	GG	GG	GG	GG	GG	GG	GG	unmapped or unknown chromosome	-
238	PUT-163a-78109387-4288		0	GG	AA	AG	GG	GG	AA	GG	AA	AA	GG	AA	AG	AA	AA	unmapped or unknown chromosome	-
239	PUT-163a-78113253-4316		0	TT	CC	CT	TT	TT	CC	CC	TT	CC	TT	CT	CT	CC	CC	unmapped or unknown chromosome	-
240	PUT-163a-78121249-4396		0	TT	AA	AT	TT	AA	TT	AA	TT	TT	TT	TT	TT	TT	TT	unmapped or unknown chromosome	-
241	PUT-163a-78121863-4398		0	AA	AA	AA	AA	AA	AA	AA	AA	AA	AA	failed	AA	AA	AA	unmapped or unknown chromosome	-
242	PUT-163a-78122849-4414		0	GG	GG	GG	GG	GG	GG	GG	GG	GG	GG	GG	GG	GG	GG	unmapped or unknown chromosome	-
243	PUT-163a-86470789-4502		0	TT	TT	TT	TT	TT	TT	TT	TT	TT	TT	TT	TT	TT	TT	unmapped or unknown chromosome	-
244	PUT-163a-86472589-4510		0	CC	CC	CC	CC	CC	CC	CC	CC	CC	CC	CC	CC	CC	CC	unmapped or unknown chromosome	-
245	PUT-163a-88748877-4533		0	CC	CC	CC	CC	CC	CC	CC	CC	CC	CC	CC	CC	CC	CC	unmapped or unknown chromosome	-
246	PUT-163a-88749542-4536		0	TT	GG	GT	TT	TT	TT	TT	TT	TT	TT	TT	TT	GG	GT	unmapped or unknown chromosome	-
247	PUT-163a-88754607-4571		0	CC	CC	CC	CC	CC	CC	CC	CC	CC	CC	CC	CC	CC	CC	unmapped or unknown chromosome	-
248	PUT-163a-88754607-4573		0	AA	AA	AA	AA	AA	AA	AA	AA	AA	AA	AA	AA	AA	AA	unmapped or unknown chromosome	-
249	PUT-163a-88754682-4575		0	CC	CC	CC	CC	CC	CC	CC	CC	CC	CC	CC	CC	CC	CC	unmapped or unknown chromosome	-
250	PUT-163a-89247801-4610		0	TT	TT	TT	TT	TT	TT	TT	TT	TT	TT	TT	TT	TT	TT	unmapped or unknown chromosome	-
251	PUT-163a-89247801-4611		0	failed	failed	failed	failed	failed	failed	failed	failed	failed	failed	failed	failed	failed	failed	all failed	-
252	PUT-163a-89249846-4643		0	failed	failed	failed	failed	failed	failed	failed	failed	failed	failed	failed	failed	failed	failed	all failed	-
253	PUT-163a-89754706-4672		0	CC	CC	CC	CC	CC	CC	CC	CC	CC	CC	CC	CC	CC	CC	unmapped or unknown chromosome	-
254	PUT-163a-89757491-4674		0	AA	AA	AA	AA	AA	AA	AA	AA	AA	AA	AA	AA	AA	AA	unmapped or unknown chromosome	-
255	PUT-163a-89759564-4685		0	CC	CC	CC	CC	CC	CC	CC	CC	CC	CC	failed	CC	CC	CC	unmapped or unknown chromosome	-
256	PUT-163a-89763353-4712		0	TT	CC	CT	TT	TT	CC	CC	CC	CC	CC	CC	CC	CC	CC	unmapped or unknown chromosome	-
257	PUT-163a-89763353-4714		0	TT	CC	CT	TT	TT	CC	CC	CC	CC	CC	CC	CC	CC	CC	unmapped or unknown chromosome	-
258	PUT-163a-91055993-4744		0	TT	TT	TT	TT	TT	TT	TT	TT	TT	TT	TT	TT	TT	TT	unmapped or unknown chromosome	-
259	PUT-163a-91874019-4777	missing	-1	failed	failed	failed	failed	failed	failed	failed	failed	failed	failed	failed	failed	failed	failed	all failed	-
260	PUT-163a-91877872-4792		0	GG	CC	CG	CC	CC	CC	CC	CC	CC	CC	CC	CC	CC	CC	unmapped or unknown chromosome	-
261	PUT-163a-93011727-4798		0	GG	GG	GG	GG	GG	GG	GG	GG	GG	GG	GG	GG	GG	GG	unmapped or unknown chromosome	-
262	PUT-163a-93013486-4809		0	GG	GG	GG	GG	GG	GG	GG	GG	GG	GG	GG	GG	GG	GG	unmapped or unknown chromosome	-
263	PUT-163a-93013701-4812		0	failed	GG	AG	failed	failed	GG	GG	AA	GG	GG	GG	GG	GG	GG	either parent or F1 failed	-
264	PUT-163a-93014139-4814		0	TT	GG	GT	TT	TT	TT	GG	TT	GG	GG	GG	GG	GG	GG	unmapped or unknown chromosome	-
265	PUT-163a-93017150-4839		0	CC	GG	CG	CC	CC	CC	CC	CC	CC	CC	CC	CC	CC	CC	unmapped or unknown chromosome	-
266	PUT-163a-93281192-4841		0	GG	failed	GG	GG	failed	GG	GG	GG	GG	failed	failed	failed	failed	failed	either parent or F1 failed	-
267	PUT-163a-93281684-4842		0	failed	failed	failed	failed	failed	failed	failed	failed	failed	failed	failed	failed	failed	failed	all failed	-
268	PUT-163a-93281684-4843		0	TT	GG	GT	TT	TT	TT	TT	TT	TT	GG	GG	GG	TT	TT	unmapped or unknown chromosome	-
269	PUT-163a-94473548-4861		0	AA	AA	AA	AA	AA	AA	AA	AA	AA	AA	AA	AA	AA	AA	unmapped or unknown chromosome	-
270	PUT-163a-94473548-4862		0	GG	GG	GG	GG	GG	GG	GG	GG	GG	GG	GG	GG	GG	GG	unmapped or unknown chromosome	-
271	PUT-163a-94476049-4879		0	failed	failed	failed	failed	failed	failed	failed	failed	failed	failed	failed	failed	failed	failed	all failed	-
272	PZA00048.1		0	TT	CC	CT	TT	TT	CC	CC	CC	CC	CC	CC	CC	CC	CC	unmapped or unknown chromosome	-
273	PZA00048.2		0	GG	AA	AG	GG	GG	AA	AA	AA	AA	AA	AA	AA	AA	AA	unmapped or unknown chromosome	-
274	PZA00086.8		0	TT	GG	GT	GG	GG	GG	GG	GG	GG	TT	GG	GT	TT	TT	unmapped or unknown chromosome	-
275	PZA00153.3		0	GG	AA	AG	AA	AA	AA	AA	AA	AA	AA	AA	AA	GG	GG	unmapped or unknown chromosome	-
276	PZA00153.7		0	GG	AA	AG	AA	AA	AA	AA	AA	AA	AA	AA	AA	GG	GG	unmapped or unknown chromosome	-
277	PZA00170.3		0	TT	TT	TT	TT	TT	TT	TT	TT	TT	TT	failed	TT	TT	TT	unmapped or unknown chromosome	-
278	PZA00189.23		0	CC	AA	AC	CC	CC	AA	AA	AA	AA	AA	AA	AA	AA	AC	unmapped or unknown chromosome	-
279	PZA00311.4		0	GG	GG	GG	GG	GG	GG	GG	GG	GG	GG	GG	GG	GG	GG	unmapped or unknown chromosome	-
280	PZA00339.4		0	AA	GG	AG	GG	GG	AA	AA	AA	AA	GG	GG	GG	AA	AA	unmapped or unknown chromosome	-
281	PZA00452.4		0	GG	GG	GG	GG	GG	GG	GG	GG	GG	GG	GG	GG	GG	GG	unmapped or unknown chromosome	-
282	PZA00508.2		0	CC	CC	CC	CC	CC	CC	CC	CC	CC	CC	CC	CC	CC	CC	unmapped or unknown chromosome	-
283	PZA00538.12		0	TT	GG	GT	TT	GT	GG	GG	TT	TT	TT	TT	TT	TT	GG	unmapped or unknown chromosome	-
284	PZA00560.2		0	GG	GG	GG	GG	GG	GG	GG	GG	GG	GG	GG	GG	GG	GG	unmapped or unknown chromosome	-
285	PZA00608.1		0	GG	AA	AG	GG	AA	GG	AA	GG	GG	GG	GG	GG	GG	GG	unmapped or unknown chromosome	-
286	PZA00719.2		0	CC	CC	CC	CC	CC	CC	CC	CC	CC	CC	CC	CC	CC	CC	unmapped or unknown chromosome	-
287	PZA00755.2		0	AA	GG	AG	GG	GG	GG	GG	GG	GG	GG	GG	GG	AA	AA	unmapped or unknown chromosome	-
288	PZA01034.1		0	AA	GG	AG	GG	GG	GG	GG	GG	GG	GG	GG	GG	GG	GG	unmapped or unknown chromosome	-
289	PZA01039.1		0	AA	GG	AG	AA	AA	AA	GG	AA	AA	GG	GG	GG	AG	GG	unmapped or unknown chromosome	-
290	PZA01726.1		0	CC	TT	CT	CC	CC	CC	CC	CC	CC	CC	CC	CC	TT	TT	unmapped or unknown chromosome	-
291	PZA01866.1		0	AA	CC	AC	AA	AA	AA	AA	AC	AA	AA	AA	AA	CC	CC	unmapped or unknown chromosome	-
292	PZA01993.7		0	CC	TT	CT	TT	TT	TT	TT	TT	TT	TT	failed	TT	TT	TT	unmapped or unknown chromosome	-
293	PZA02087.2		0	CC	TT	CT	TT	TT	CC	TT	TT	TT	TT	TT	TT	CC	CC	unmapped or unknown chromosome	-
294	PZA02135.2		0	AA	AA	AA	AA	AA	AA	AA	AA	AA	AA	AA	AA	AA	AA	unmapped or unknown chromosome	-
295	PZA02167.2		0	CC	CC	CC	CC	CC	CC	CC	CC	CC	CC	CC	CC	CC	CC	unmapped or unknown chromosome	-
296	PZA02281.3		0	AA	CC	AC	AA	AA	AA	AA	AA	AA	AA	AA	AA	CC	CC	unmapped or unknown chromosome	-
297	PZA02296.1		0	CC	CC	CC	CC	CC	CC	CC	CC	CC	CC	CC	CC	CC	CC	unmapped or unknown chromosome	-
298	PZA02474.1		0	AA	AA	AA	AA	AA	AA	AA	AA	AA	AA	AA	AA	AA	AA	unmapped or unknown chromosome	-
299	PZA02632.1		0	GG	AA	AG	AA	AA	AA	AG	GG	AA	AA	AA	AA	AA	AA	unmapped or unknown chromosome	-
300	PZA02862.10		0	AA	AA	AA	AA	AA	AA	AA	AA	AA	AA	AA	AA	AA	AA	unmapped or unknown chromosome	-
301	PZA02906.12		0	CC	TT	CT	CC	TT	CC	TT	CC	CC	CC	CC	CC	CC	CC	unmapped or unknown chromosome	-
302	PZA02906.7		0	AA	GG	AG	AA	GG	AA	GG	AA	AA	AA	AA	AA	AA	AA	unmapped or unknown chromosome	-
303	PZA03036.23		0	AA	AA	AA	AA	AA	AA	AA	AA	AA	AA	AA	AA	AA	AA	unmapped or unknown chromosome	-
304	PZA03107.1		0	TT	TT	TT	TT	TT	TT	TT	TT	TT	TT	TT	TT	TT	TT	unmapped or unknown chromosome	-
305	PZA03117.3		0	GG	GG	GG	GG	GG	GG	GG	GG	GG	GG	GG	GG	GG	GG	unmapped or unknown chromosome	-
306	PZA03171.3		0	CC	CC	CC	CC	CC	CC	CC	CC	CC	CC	CC	CC	CC	CC	unmapped or unknown chromosome	-
307	PZA03176.4		0	AA	AA	AA	AA	AA	AA	AA	AA	AA	AA	AA	AA	AA	AA	unmapped or unknown chromosome	-
308	PZA03284.4		0	GG	GG	GG	GG	GG	GG	GG	GG	GG	GG	GG	GG	GG	GG	unmapped or unknown chromosome	-
309	PZA03293.2		0	GG	GG	GG	GG	GG	GG	GG	GG	GG	GG	GG	GG	GG	GG	unmapped or unknown chromosome	-
310	PZA03312.1		0	CC	TT	CT	TT	TT	TT	TT	TT	TT	CC	CC	CC	TT	TT	unmapped or unknown chromosome	-
311	PZA03338.2		0	AA	AA	AA	AA	AA	AA	AA	AA	AA	AA	AA	AA	AA	AA	unmapped or unknown chromosome	-
312	PZA03358.3		0	AA	AA	AA	AA	AA	AA	AA	AA	AA	AA	AA	AA	AA	AA	unmapped or unknown chromosome	-
313	PZA03367.2		0	GG	GG	GG	GG	GG	GG	GG	GG	GG	GG	GG	GG	GG	GG	unmapped or unknown chromosome	-
314	PZA03370.1		0	CC	CC	CC	CC	CC	CC	CC	CC	CC	CC	CC	CC	CC	CC	unmapped or unknown chromosome	-
315	PZA03404.1		0	GG	GG	GG	GG	GG	GG	GG	GG	GG	GG	GG	GG	GG	GG	unmapped or unknown chromosome	-
316	PZA03443.1		0	CC	CC	CC	CC	CC	CC	CC	CC	CC	CC	CC	CC	CC	CC	unmapped or unknown chromosome	-
317	PZA03530.2		0	CC	CC	CC	CC	CC	CC	CC	CC	CC	CC	CC	CC	CC	CC	unmapped or unknown chromosome	-
318	PZA03530.3		0	CC	CC	CC	CC	CC	CC	CC	CC	CC	CC	CC	CC	CC	CC	unmapped or unknown chromosome	-
319	PZA03578.1		0	GG	AA	AG	GG	GG	AA	AA	AA	AA	AA	AA	AA	AA	AA	unmapped or unknown chromosome	-
320	PZA03646.1		0	CC	TT	CT	CC	CC	CC	TT	CC	CC	TT	TT	TT	CC	CC	unmapped or unknown chromosome	-
321	PZA03696.2		0	AA	AA	AA	AA	AA	AA	AA	AA	AA	AA	AA	AA	AA	AA	unmapped or unknown chromosome	-
322	PZA03753.1		0	GG	GG	GG	GG	GG	GG	GG	GG	GG	GG	GG	GG	GG	GG	unmapped or unknown chromosome	-
323	PZB00011.6		0	AA	AA	AA	AA	AA	AA	AA	AA	AA	AA	AA	AA	AA	AA	unmapped or unknown chromosome	-
324	PZB00017.1		0	CC	CC	CC	CC	CC	CC	CC	CC	CC	CC	CC	CC	CC	CC	unmapped or unknown chromosome	-
325	PZB00236.2		0	failed	failed	failed	failed	failed	failed	failed	failed	failed	failed	failed	failed	failed	failed	all failed	-
326	PZB00400.1		0	GG	TT	GT	GG	GG	TT	TT	TT	TT	TT	TT	TT	TT	GG	unmapped or unknown chromosome	-
327	PZB00607.1		0	GG	TT	GG	TT	TT	TT	TT	TT	TT	TT	failed	TT	TT	TT	unmapped or unknown chromosome	-
328	PZB01109.1		0	CC	CC	CC	CC	CC	CC	CC	CC	CC	CC	CC	CC	CC	CC	unmapped or unknown chromosome	-
329	PZB01487.2		0	AA	AA	AA	AA	AA	AA	AA	AA	AA	AA	AA	AA	AA	AA	unmapped or unknown chromosome	-
330	PZB01689.1		0	CC	AA	AC	AA	AA	AA	AA	AA	AA	AA	AA	AA	AA	AA	unmapped or unknown chromosome	-
331	PZB01689.2		0	TT	CC	CT	CC	CC	CC	CC	CC	CC	CC	CC	CC	CC	CC	unmapped or unknown chromosome	-
332	PZB01944.3		0	CC	CC	CC	CC	CC	CC	CC	CC	CC	CC	CC	CC	CC	CC	unmapped or unknown chromosome	-
333	PZB02002.1		0	GG	AA	failed	AA	AA	GG	AA	GG	GG	GG	failed	GG	GG	GG	either parent or F1 failed	-
334	PZB02095.1		0	failed	TT	TT	TT	TT	TT	TT	TT	TT	TT	TT	TT	TT	TT	either parent or F1 failed	-
335	PZB02176.1		0	AA	AA	AA	AA	AA	AA	AA	AA	AA	AA	AA	AA	AA	AA	unmapped or unknown chromosome	-
336	PZB02513.1		0	AA	AA	AA	AA	AA	AA	AA	AA	AA	AA	AA	AA	AA	AA	unmapped or unknown chromosome	-
337	PZE-101047239		0	AA	AA	AA	AA	AA	AA	AA	AA	AA	AA	AA	AA	AA	AA	unmapped or unknown chromosome	-
338	PZE-101070948		0	GG	GG	GG	GG	GG	GG	GG	GG	GG	GG	GG	GG	GG	GG	unmapped or unknown chromosome	-
339	PZE-101164129		0	CC	TT	CT	CC	CC	TT	TT	TT	TT	TT	TT	TT	TT	TT	unmapped or unknown chromosome	-
340	PZE-101175283		0	GG	GG	GG	GG	GG	GG	GG	GG	GG	GG	GG	GG	GG	GG	unmapped or unknown chromosome	-
341	PZE-101243725		0	AA	AA	AA	AA	AA	AA	AA	AA	AA	AA	AA	AA	AA	AA	unmapped or unknown chromosome	-
342	PZE-102015477		0	failed	failed	failed	failed	failed	failed	failed	failed	failed	failed	failed	failed	failed	failed	all failed	-
343	PZE-102026049		0	AA	GG	AG	AA	AA	GG	GG	GG	GG	AA	AA	AA	AA	AA	unmapped or unknown chromosome	-
344	PZE-102065703		0	GG	AA	AG	AA	AA	AA	AA	AA	AA	AA	AA	AA	AA	AA	unmapped or unknown chromosome	-
345	PZE-102165704	missing	-1	failed	failed	failed	failed	failed	failed	failed	failed	failed	failed	failed	failed	failed	failed	all failed	-
346	PZE-102174545		0	TT	TT	TT	TT	TT	TT	TT	TT	TT	TT	TT	TT	TT	TT	unmapped or unknown chromosome	-
347	PZE-102193367		0	GG	GG	GG	GG	GG	GG	GG	GG	GG	GG	GG	GG	GG	GG	unmapped or unknown chromosome	-
348	PZE-103049136		0	GG	failed	GG	GG	failed	GG	failed	GG	GG	GG	GG	GG	GG	GG	either parent or F1 failed	-
349	PZE-103056055		0	TT	TT	TT	TT	TT	TT	TT	TT	TT	TT	TT	TT	TT	TT	unmapped or unknown chromosome	-
350	PZE-103112364		0	AA	AA	AA	AA	AA	AA	AA	AA	AA	AA	AA	AA	AA	AA	unmapped or unknown chromosome	-
351	PZE-103113298		0	AA	AA	AA	AA	AA	AA	AA	AA	AA	AA	AA	AA	AA	AA	unmapped or unknown chromosome	-
352	PZE-103115932		0	TT	failed	TT	TT	TT	TT	TT	TT	TT	TT	TT	TT	failed	failed	either parent or F1 failed	-
353	PZE-103132683		0	GG	failed	failed	GG	GG	GG	failed	GG	GG	GG	GG	GG	failed	failed	either parent or F1 failed	-
354	PZE-103144525		0	CC	CC	CC	CC	CC	CC	CC	CC	CC	CC	CC	CC	CC	CC	unmapped or unknown chromosome	-
355	PZE-103180081		0	GG	GG	GG	GG	GG	GG	GG	GG	GG	GG	GG	GG	GG	GG	unmapped or unknown chromosome	-
356	PZE-104006975		0	AA	AA	AA	AA	AA	AA	AA	AA	AA	AA	failed	AA	AA	AA	unmapped or unknown chromosome	-
357	PZE-104050087		0	TT	CC	CT	TT	TT	CC	CC	CC	CC	CC	CC	CC	CC	CC	unmapped or unknown chromosome	-
358	PZE-104096885		0	AA	AA	AA	AA	AA	AA	AA	AA	AA	AA	AA	AA	AA	AA	unmapped or unknown chromosome	-
359	PZE-104098992		0	TT	TT	TT	TT	TT	TT	TT	TT	TT	TT	TT	TT	TT	TT	unmapped or unknown chromosome	-
360	PZE-104113287		0	CC	TT	CT	CC	CC	TT	TT	TT	TT	CC	CC	CC	TT	TT	unmapped or unknown chromosome	-
361	PZE-104125608		0	GG	TT	GT	GG	GG	TT	TT	GG	TT	TT	TT	failed	TT	TT	unmapped or unknown chromosome	-
362	PZE-104145212		0	CC	CC	CC	CC	CC	CC	CC	CC	CC	CC	CC	CC	CC	CC	unmapped or unknown chromosome	-
363	PZE-104145709		0	GG	TT	GT	GG	GG	TT	TT	GG	TT	GG	GT	GT	TT	TT	unmapped or unknown chromosome	-
364	PZE-105021734		0	AA	GG	AG	GG	GG	GG	GG	GG	GG	GG	GG	GG	GG	GG	unmapped or unknown chromosome	-
365	PZE-105054217		0	AA	AA	AA	AA	AA	AA	AA	AA	AA	AA	AA	AA	AA	AA	unmapped or unknown chromosome	-
366	PZE-105109089		0	CC	CC	CC	CC	CC	CC	CC	CC	CC	CC	CC	CC	CC	CC	unmapped or unknown chromosome	-
367	PZE-106091165		0	TT	TT	TT	TT	TT	TT	TT	TT	TT	TT	TT	TT	TT	TT	unmapped or unknown chromosome	-
368	PZE-106095859		0	TT	GG	GT	TT	TT	TT	TT	TT	TT	GG	GG	GG	TT	TT	unmapped or unknown chromosome	-
369	PZE-107007133		0	AA	AA	AA	AA	AA	AA	AA	AA	AA	AA	AA	AA	AA	AA	unmapped or unknown chromosome	-
370	PZE-107099244		0	CC	CC	CC	CC	CC	CC	CC	CC	CC	CC	CC	CC	CC	CC	unmapped or unknown chromosome	-
371	PZE-108027746		0	GG	TT	GT	TT	TT	TT	TT	TT	TT	TT	TT	TT	GG	GG	unmapped or unknown chromosome	-
372	PZE-108086929		0	TT	TT	TT	TT	TT	TT	TT	TT	TT	TT	TT	TT	TT	TT	unmapped or unknown chromosome	-
373	PZE-108135190		0	AA	GG	AG	GG	GG	GG	GG	GG	GG	AA	AA	AA	GG	GG	unmapped or unknown chromosome	-
374	PZE-109018222		0	AA	AA	AA	AA	AA	AA	AA	AA	AA	AA	AA	AA	AA	AA	unmapped or unknown chromosome	-
375	SYN10185		0	failed	AA	AG	AA	AA	AA	AA	AA	AA	AA	GG	AG	GG	GG	either parent or F1 failed	-
376	SYN10296		0	GG	GG	GG	GG	GG	GG	GG	GG	GG	GG	GG	GG	GG	GG	unmapped or unknown chromosome	-
377	SYN10599	missing	-1	failed	failed	failed	failed	failed	failed	failed	failed	failed	failed	failed	failed	failed	failed	all failed	-
378	SYN10660		0	failed	failed	failed	failed	failed	failed	failed	failed	failed	failed	failed	failed	failed	failed	all failed	-
379	SYN11324		0	failed	failed	failed	failed	failed	failed	failed	failed	failed	failed	failed	failed	failed	failed	all failed	-
380	SYN11383		0	AA	failed	AA	AA	AA	failed	failed	failed	failed	AA	AA	AA	AA	AA	either parent or F1 failed	-
381	SYN11485		0	CC	CC	CC	CC	CC	CC	CC	CC	CC	CC	CC	CC	CC	CC	unmapped or unknown chromosome	-
382	SYN1164		0	TT	failed	TT	TT	TT	failed	failed	TT	failed	TT	failed	TT	failed	failed	either parent or F1 failed	-
383	SYN11686		0	AA	GG	AG	GG	GG	AA	AA	AA	AA	GG	GG	GG	AA	AA	unmapped or unknown chromosome	-
384	SYN11878		0	GG	AA	AG	AA	AA	AA	AA	GG	GG	GG	GG	GG	AA	AA	unmapped or unknown chromosome	-
385	SYN12		0	TT	TT	TT	TT	TT	TT	TT	TT	TT	TT	TT	TT	TT	TT	unmapped or unknown chromosome	-
386	SYN1207		0	failed	failed	failed	failed	failed	failed	failed	failed	failed	failed	failed	failed	failed	failed	all failed	-
387	SYN12121		0	TT	TT	TT	TT	TT	TT	TT	TT	TT	TT	TT	TT	TT	TT	unmapped or unknown chromosome	-
388	SYN12348		0	failed	failed	failed	failed	failed	failed	failed	failed	failed	failed	failed	failed	failed	failed	all failed	-
389	SYN1239		0	failed	failed	failed	failed	failed	failed	failed	failed	failed	failed	failed	failed	failed	failed	all failed	-
390	SYN12489		0	TT	GG	failed	TT	TT	GG	GG	GG	GG	GG	failed	GG	GG	GG	either parent or F1 failed	-
391	SYN12532		0	GG	AA	AG	AA	AA	AA	AA	AA	AA	AA	AA	AA	AA	AA	unmapped or unknown chromosome	-
392	SYN1310		0	failed	TT	GT	GG	TT	GG	TT	GG	GG	GG	GG	GG	GG	GG	either parent or F1 failed	-
393	SYN13296		0	CC	failed	CC	CC	CC	CC	CC	CC	CC	failed	failed	failed	CC	CC	either parent or F1 failed	-
394	SYN13390		0	TT	GG	GT	GG	GG	TT	GG	TT	TT	GG	GG	GG	TT	TT	unmapped or unknown chromosome	-
395	SYN1376		0	CC	CC	CC	CC	CC	CC	CC	CC	CC	CC	CC	CC	CC	CC	unmapped or unknown chromosome	-
396	SYN13856		0	GG	TT	GT	GG	GG	TT	TT	TT	TT	GG	GG	GG	GG	GG	unmapped or unknown chromosome	-
397	SYN1416		0	AA	GG	AG	AA	AA	AA	AA	AA	AG	GG	GG	GG	GG	GG	unmapped or unknown chromosome	-
398	SYN14169		0	GG	AA	AG	GG	GG	AA	AA	AA	AA	GG	GG	GG	AA	AA	unmapped or unknown chromosome	-
399	SYN1442		0	GG	AA	AG	GG	AA	GG	GG	GG	AG	AA	AA	AA	AA	AA	unmapped or unknown chromosome	-
400	SYN14632		0	failed	failed	failed	failed	failed	failed	failed	failed	failed	failed	failed	failed	failed	failed	all failed	-
401	SYN14752		0	failed	failed	failed	failed	failed	failed	failed	failed	failed	failed	failed	failed	failed	failed	all failed	-
402	SYN14810		0	failed	failed	failed	failed	failed	failed	failed	failed	failed	failed	failed	failed	failed	failed	all failed	-
403	SYN14898		0	GG	AA	AG	GG	GG	AA	AA	AA	AA	AA	AA	AA	AA	AA	unmapped or unknown chromosome	-
404	SYN14929		0	AA	AA	AA	AA	AA	AA	AA	AA	AA	AA	failed	AA	AA	AA	unmapped or unknown chromosome	-
405	SYN15000		0	CC	TT	CT	TT	TT	TT	TT	TT	TT	CC	CC	CC	TT	TT	unmapped or unknown chromosome	-
406	SYN15238		0	CC	CC	CC	CC	CC	CC	CC	CC	CC	CC	CC	CC	CC	CC	unmapped or unknown chromosome	-
407	SYN15316		0	GG	GG	GG	GG	GG	GG	GG	GG	GG	GG	GG	GG	GG	GG	unmapped or unknown chromosome	-
408	SYN15338		0	GG	GG	GG	GG	GG	GG	GG	GG	GG	GG	GG	GG	GG	GG	unmapped or unknown chromosome	-
409	SYN15395		0	TT	TT	TT	TT	TT	TT	TT	TT	TT	TT	TT	TT	TT	TT	unmapped or unknown chromosome	-
410	SYN15586		0	CC	CC	CC	CC	CC	CC	CC	CC	CC	CC	CC	CC	CC	CC	unmapped or unknown chromosome	-
411	SYN15868		0	TT	CC	CT	CC	CC	TT	TT	TT	TT	TT	TT	TT	CC	CC	unmapped or unknown chromosome	-
412	SYN1588		0	CC	CC	CC	CC	CC	CC	CC	CC	CC	CC	CC	CC	CC	CC	unmapped or unknown chromosome	-
413	SYN16022		0	TT	TT	TT	TT	TT	TT	TT	TT	TT	TT	TT	TT	TT	TT	unmapped or unknown chromosome	-
414	SYN16186		0	GG	GG	GG	GG	GG	GG	GG	GG	GG	GG	GG	GG	GG	GG	unmapped or unknown chromosome	-
415	SYN16343		0	GG	GG	GG	GG	GG	GG	GG	GG	GG	GG	GG	GG	GG	GG	unmapped or unknown chromosome	-
416	SYN16670		0	GG	GG	GG	GG	GG	GG	GG	GG	GG	GG	GG	GG	GG	GG	unmapped or unknown chromosome	-
417	SYN16748		0	GG	TT	GT	GG	GG	TT	TT	GG	TT	TT	TT	TT	GG	TT	unmapped or unknown chromosome	-
418	SYN16798		0	TT	TT	TT	TT	TT	TT	TT	TT	TT	TT	TT	TT	TT	TT	unmapped or unknown chromosome	-
419	SYN17154		0	failed	GG	AG	GG	GG	AA	AA	AA	AA	GG	GG	GG	AA	AA	either parent or F1 failed	-
420	SYN17361		0	TT	GG	GT	GG	GG	GG	GG	GG	GG	GG	GG	GG	TT	TT	unmapped or unknown chromosome	-
421	SYN17740		0	CC	CC	CC	CC	CC	CC	CC	CC	CC	CC	CC	CC	CC	CC	unmapped or unknown chromosome	-
422	SYN17845		0	CC	CC	CC	CC	CC	CC	CC	CC	CC	CC	CC	CC	CC	CC	unmapped or unknown chromosome	-
423	SYN17863	missing	-1	failed	failed	failed	failed	failed	failed	failed	failed	failed	failed	failed	failed	failed	failed	all failed	-
424	SYN18022		0	GG	GG	GG	GG	GG	GG	GG	GG	GG	GG	GG	GG	GG	GG	unmapped or unknown chromosome	-
425	SYN18142		0	AA	AA	AA	AA	AA	AA	AA	AA	AA	AA	AA	AA	AA	AA	unmapped or unknown chromosome	-
426	SYN18199		0	failed	failed	failed	failed	failed	failed	failed	failed	failed	failed	failed	failed	failed	failed	all failed	-
427	SYN18201		0	TT	CC	CT	TT	TT	CC	CC	CC	CC	CC	CC	CC	TT	TT	unmapped or unknown chromosome	-
428	SYN18564		0	CC	CC	CC	CC	CC	CC	CC	CC	CC	CC	CC	CC	CC	CC	unmapped or unknown chromosome	-
429	SYN18909		0	TT	TT	TT	TT	TT	TT	TT	TT	TT	TT	TT	TT	TT	TT	unmapped or unknown chromosome	-
430	SYN19147		0	GG	GG	GG	GG	GG	GG	GG	GG	GG	GG	GG	GG	GG	GG	unmapped or unknown chromosome	-
431	SYN19156		0	GG	GG	GG	GG	GG	GG	GG	GG	GG	GG	GG	GG	GG	GG	unmapped or unknown chromosome	-
432	SYN19352		0	failed	failed	failed	failed	failed	failed	failed	failed	failed	failed	failed	failed	failed	failed	all failed	-
433	SYN19356		0	AA	GG	AG	AA	AA	GG	GG	GG	GG	GG	GG	GG	GG	GG	unmapped or unknown chromosome	-
434	SYN19475		0	AA	CC	AC	CC	CC	AA	AA	AA	AA	CC	CC	CC	CC	CC	unmapped or unknown chromosome	-
435	SYN19476		0	TT	CC	CT	CC	CC	TT	TT	TT	TT	CC	CC	CC	CC	CC	unmapped or unknown chromosome	-
436	SYN19765		0	failed	failed	failed	failed	failed	failed	failed	failed	failed	failed	failed	failed	failed	failed	all failed	-
437	SYN19863		0	AA	GG	AG	GG	GG	GG	GG	GG	GG	GG	GG	GG	AG	GG	unmapped or unknown chromosome	-
438	SYN19931		0	TT	CC	CT	CC	CC	TT	TT	TT	CC	CC	CC	CC	TT	TT	unmapped or unknown chromosome	-
439	SYN20027		0	GG	GG	GG	GG	GG	GG	GG	GG	GG	GG	GG	GG	GG	GG	unmapped or unknown chromosome	-
440	SYN2052		0	TT	TT	TT	TT	failed	TT	TT	TT	TT	TT	failed	TT	TT	TT	unmapped or unknown chromosome	-
441	SYN2053		0	failed	failed	failed	failed	failed	failed	failed	failed	failed	failed	failed	failed	failed	failed	all failed	-
442	SYN20569		0	TT	TT	TT	TT	TT	TT	TT	TT	TT	TT	TT	TT	TT	TT	unmapped or unknown chromosome	-
443	SYN20665		0	AA	AA	AA	AA	AA	AA	AA	AA	AA	AA	AA	AA	AA	AA	unmapped or unknown chromosome	-
444	SYN20749		0	TT	CC	CT	CC	CC	CC	CC	CC	CC	CC	CC	CC	TT	TT	unmapped or unknown chromosome	-
445	SYN20988		0	TT	TT	TT	TT	TT	TT	TT	TT	TT	TT	TT	TT	TT	TT	unmapped or unknown chromosome	-
446	SYN21250		0	CC	CC	CC	CC	CC	CC	CC	CC	CC	CC	CC	CC	CC	CC	unmapped or unknown chromosome	-
447	SYN21958		0	TT	TT	TT	TT	TT	TT	TT	TT	TT	TT	TT	TT	TT	TT	unmapped or unknown chromosome	-
448	SYN22060		0	GG	AA	AG	AA	AA	AA	AA	AA	AA	GG	GG	GG	AA	AA	unmapped or unknown chromosome	-
449	SYN22193		0	failed	failed	failed	failed	failed	failed	failed	failed	failed	failed	failed	failed	failed	failed	all failed	-
450	SYN22194		0	TT	TT	TT	TT	TT	TT	TT	TT	TT	TT	TT	TT	TT	TT	unmapped or unknown chromosome	-
451	SYN22323		0	GG	AA	failed	AA	AA	AA	AA	AA	AA	AA	AA	AA	GG	GG	either parent or F1 failed	-
452	SYN22326		0	CC	CC	CC	CC	CC	CC	CC	CC	CC	CC	CC	CC	CC	CC	unmapped or unknown chromosome	-
453	SYN22676		0	AA	AA	AA	AA	AA	AA	AA	AA	AA	AA	AA	AA	AA	AA	unmapped or unknown chromosome	-
454	SYN22774		0	TT	TT	TT	TT	TT	TT	TT	TT	TT	TT	TT	TT	TT	TT	unmapped or unknown chromosome	-
455	SYN22945		0	CC	TT	failed	TT	TT	CC	CC	CC	CC	TT	failed	TT	TT	TT	either parent or F1 failed	-
456	SYN23631		0	AA	CC	AC	AA	AA	AA	CC	AA	AA	CC	CC	CC	AA	AA	unmapped or unknown chromosome	-
457	SYN23873		0	CC	CC	CC	CC	CC	CC	CC	CC	CC	CC	CC	CC	CC	CC	unmapped or unknown chromosome	-
458	SYN23918		0	CC	AA	AC	AA	AA	AA	AA	AA	AA	AA	AA	AA	CC	CC	unmapped or unknown chromosome	-
459	SYN23958		0	GG	TT	GT	TT	TT	TT	TT	TT	TT	TT	TT	TT	GT	TT	unmapped or unknown chromosome	-
460	SYN23977		0	AA	GG	AG	AA	AA	GG	GG	GG	GG	AA	AA	AA	AA	AA	unmapped or unknown chromosome	-
461	SYN24355		0	TT	CC	CT	TT	TT	TT	TT	CT	TT	TT	TT	TT	CC	CC	unmapped or unknown chromosome	-
462	SYN24359		0	TT	GG	GT	TT	TT	TT	TT	GT	TT	TT	TT	TT	GG	GG	unmapped or unknown chromosome	-
463	SYN24410		0	CC	CC	CC	failed	failed	CC	CC	CC	CC	CC	CC	CC	CC	CC	unmapped or unknown chromosome	-
464	SYN24468		0	GG	failed	GG	GG	GG	GG	failed	GG	GG	failed	failed	failed	GG	GG	either parent or F1 failed	-
465	SYN24490		0	AA	CC	AC	CC	CC	AA	AA	AA	AA	CC	CC	CC	AA	AA	unmapped or unknown chromosome	-
466	SYN24614		0	CC	CC	CC	CC	CC	CC	CC	CC	CC	CC	failed	CC	CC	CC	unmapped or unknown chromosome	-
467	SYN25108		0	AA	AA	AA	AA	AA	AA	AA	AA	AA	AA	AA	AA	AA	AA	unmapped or unknown chromosome	-
468	SYN25305		0	failed	failed	failed	failed	failed	failed	failed	failed	failed	failed	failed	failed	failed	failed	all failed	-
469	SYN25318		0	TT	TT	TT	TT	TT	TT	TT	TT	TT	TT	TT	TT	TT	TT	unmapped or unknown chromosome	-
470	SYN25857		0	AA	AA	AA	AA	AA	AA	AA	AA	AA	AA	AA	AA	AA	AA	unmapped or unknown chromosome	-
471	SYN26337		0	AA	AA	AA	AA	AA	AA	AA	AA	AA	AA	AA	AA	AA	AA	unmapped or unknown chromosome	-
472	SYN27270	missing	-1	failed	failed	failed	failed	failed	failed	failed	failed	failed	failed	failed	failed	failed	failed	all failed	-
473	SYN27278		0	GG	failed	GG	failed	failed	GG	GG	GG	GG	failed	failed	failed	GG	GG	either parent or F1 failed	-
474	SYN27343		0	failed	failed	failed	failed	failed	failed	failed	failed	failed	failed	failed	failed	failed	failed	all failed	-
475	SYN27647		0	TT	failed	TT	TT	TT	failed	failed	failed	failed	TT	TT	TT	TT	TT	either parent or F1 failed	-
476	SYN28064		0	failed	failed	failed	failed	failed	failed	failed	failed	failed	failed	failed	failed	failed	failed	all failed	-
477	SYN28067		0	CC	CC	CC	CC	CC	CC	CC	CC	CC	CC	CC	CC	CC	CC	unmapped or unknown chromosome	-
478	SYN28091		0	GG	AA	AG	GG	GG	AA	AA	AA	AA	GG	GG	GG	GG	GG	unmapped or unknown chromosome	-
479	SYN28475	missing	-1	failed	failed	failed	failed	failed	failed	failed	failed	failed	failed	failed	failed	failed	failed	all failed	-
480	SYN28815		0	failed	failed	failed	failed	failed	failed	failed	failed	failed	failed	failed	failed	failed	failed	all failed	-
481	SYN28822		0	AA	failed	AA	failed	failed	failed	failed	failed	failed	failed	failed	failed	failed	failed	either parent or F1 failed	-
482	SYN28874		0	AA	AA	AA	AA	AA	AA	AA	AA	AA	AA	AA	AA	AA	AA	unmapped or unknown chromosome	-
483	SYN28899		0	CC	TT	CT	TT	TT	TT	TT	TT	TT	CC	CC	CC	TT	TT	unmapped or unknown chromosome	-
484	SYN29136		0	CC	AA	AC	AA	AA	AA	AA	AA	AA	AA	AA	AA	CC	CC	unmapped or unknown chromosome	-
485	SYN29139		0	AA	GG	AG	GG	GG	GG	GG	GG	GG	GG	GG	GG	AA	AA	unmapped or unknown chromosome	-
486	SYN29729		0	TT	CC	CT	CC	CC	CC	CC	CC	CC	TT	TT	TT	CC	CC	unmapped or unknown chromosome	-
487	SYN29826		0	AA	AA	AA	AA	AA	AA	AA	AA	AA	AA	AA	AA	AA	AA	unmapped or unknown chromosome	-
488	SYN30096		0	failed	failed	failed	failed	failed	failed	failed	failed	failed	failed	failed	failed	failed	failed	all failed	-
489	SYN30198		0	failed	failed	failed	failed	failed	failed	failed	failed	failed	failed	failed	failed	failed	failed	either parent or F1 failed	-
490	SYN30202	missing	-1	failed	failed	failed	failed	failed	failed	failed	failed	failed	failed	failed	failed	failed	failed	all failed	-
491	SYN30353		0	CC	TT	CT	TT	CC	TT	TT	TT	TT	TT	TT	TT	TT	TT	unmapped or unknown chromosome	-
492	SYN30358		0	TT	CC	CT	CC	TT	CC	CC	CC	CC	CC	CC	CC	CC	CC	unmapped or unknown chromosome	-
493	SYN30370		0	AA	AA	AA	AA	AA	AA	AA	AA	AA	AA	AA	AA	AA	AA	unmapped or unknown chromosome	-
494	SYN30645		0	GG	GG	GG	GG	GG	GG	GG	GG	GG	GG	GG	GG	GG	GG	unmapped or unknown chromosome	-
495	SYN30783		0	CC	CC	CC	CC	CC	CC	CC	CC	CC	CC	CC	CC	CC	CC	unmapped or unknown chromosome	-
496	SYN31242		0	GG	GG	GG	GG	GG	GG	GG	GG	GG	GG	GG	GG	GG	GG	unmapped or unknown chromosome	-
497	SYN31264		0	TT	GG	GT	TT	TT	GG	GG	TT	TT	TT	TT	TT	GG	GG	unmapped or unknown chromosome	-
498	SYN31555	missing	-1	failed	failed	failed	failed	failed	failed	failed	failed	failed	failed	failed	failed	failed	failed	all failed	-
499	SYN32032		0	GG	AA	AG	GG	GG	AA	AA	GG	GG	GG	GG	GG	GG	AA	unmapped or unknown chromosome	-
500	SYN32197		0	AA	AA	AA	AA	AA	AA	AA	AA	AA	AA	AA	AA	AA	AA	unmapped or unknown chromosome	-
501	SYN32281		0	TT	failed	TT	failed	failed	failed	failed	failed	failed	failed	failed	failed	TT	TT	either parent or F1 failed	-
502	SYN32488		0	TT	GG	GT	GG	GG	TT	TT	TT	TT	GG	GG	GG	GG	GG	unmapped or unknown chromosome	-
503	SYN32677		0	AA	AA	AA	AA	AA	AA	AA	AA	AA	AA	AA	AA	AA	AA	unmapped or unknown chromosome	-
504	SYN32690		0	TT	TT	TT	TT	TT	TT	TT	TT	TT	TT	TT	TT	TT	TT	unmapped or unknown chromosome	-
505	SYN32693		0	AA	AA	AA	AA	AA	AA	AA	AA	AA	AA	AA	AA	AA	AA	unmapped or unknown chromosome	-
506	SYN32801		0	failed	failed	failed	failed	failed	failed	failed	failed	failed	failed	failed	failed	failed	failed	all failed	-
507	SYN33265		0	failed	failed	failed	failed	failed	failed	failed	failed	failed	failed	failed	failed	failed	failed	all failed	-
508	SYN33313		0	TT	GG	GT	GG	GG	GG	GG	GG	GG	TT	TT	TT	GG	GG	unmapped or unknown chromosome	-
509	SYN33372		0	failed	failed	failed	failed	failed	failed	failed	failed	failed	failed	failed	failed	failed	failed	all failed	-
510	SYN33375		0	AA	AA	AA	AA	AA	AA	AA	AA	AA	AA	AA	AA	AA	AA	unmapped or unknown chromosome	-
511	SYN33433	missing	-1	failed	failed	failed	failed	failed	failed	failed	failed	failed	failed	failed	failed	failed	failed	all failed	-
512	SYN33540		0	failed	failed	failed	failed	failed	failed	failed	failed	failed	failed	failed	failed	failed	failed	all failed	-
513	SYN336		0	GG	GG	GG	GG	GG	GG	GG	GG	GG	GG	GG	GG	GG	GG	unmapped or unknown chromosome	-
514	SYN3391		0	GG	AA	AG	AA	AA	GG	GG	GG	GG	AA	AA	AA	GG	GG	unmapped or unknown chromosome	-
515	SYN34014		0	CC	TT	CT	CC	CC	TT	CC	TT	TT	CC	CC	CC	TT	TT	unmapped or unknown chromosome	-
516	SYN34216		0	GG	GG	GG	GG	GG	GG	GG	GG	GG	GG	GG	GG	GG	GG	unmapped or unknown chromosome	-
517	SYN34386		0	CC	failed	CC	failed	failed	CC	CC	CC	CC	failed	failed	failed	CC	CC	either parent or F1 failed	-
518	SYN34559		0	GG	AA	AG	GG	GG	GG	GG	GG	GG	GG	GG	GG	AA	AA	unmapped or unknown chromosome	-
519	SYN34600		0	TT	CC	CT	TT	TT	TT	TT	TT	TT	TT	TT	TT	CC	CC	unmapped or unknown chromosome	-
520	SYN3490		0	AA	AA	AA	AA	AA	AA	AA	AA	AA	AA	AA	AA	AA	AA	unmapped or unknown chromosome	-
521	SYN35776		0	GG	AA	AG	GG	GG	GG	GG	GG	GG	AA	AA	AA	GG	GG	unmapped or unknown chromosome	-
522	SYN36189		0	failed	failed	failed	failed	failed	failed	failed	failed	failed	failed	failed	failed	failed	failed	all failed	-
523	SYN3652		0	TT	TT	TT	TT	TT	TT	TT	TT	TT	TT	TT	TT	TT	TT	unmapped or unknown chromosome	-
524	SYN36981		0	AA	GG	AG	AA	AA	GG	GG	GG	GG	AA	AA	AA	AA	AA	unmapped or unknown chromosome	-
525	SYN37023		0	failed	failed	failed	failed	failed	failed	failed	failed	failed	failed	failed	failed	failed	failed	all failed	-
526	SYN37247		0	CC	CC	CC	CC	CC	CC	CC	CC	CC	CC	CC	CC	CC	CC	unmapped or unknown chromosome	-
527	SYN37268		0	TT	TT	TT	TT	TT	TT	TT	TT	TT	TT	TT	TT	TT	TT	unmapped or unknown chromosome	-
528	SYN37477		0	failed	failed	failed	failed	failed	failed	failed	failed	failed	failed	failed	failed	failed	failed	all failed	-
529	SYN37601		0	AA	GG	AG	AA	GG	AA	AA	AA	AG	GG	GG	GG	GG	GG	unmapped or unknown chromosome	-
530	SYN37719		0	AA	CC	AC	CC	CC	CC	AA	CC	CC	CC	CC	CC	AA	AA	unmapped or unknown chromosome	-
531	SYN37733		0	AA	GG	AG	GG	GG	GG	AA	GG	GG	GG	GG	GG	AA	AA	unmapped or unknown chromosome	-
532	SYN38091		0	AA	GG	AG	AA	AA	GG	GG	GG	GG	AA	AA	AA	AA	AA	unmapped or unknown chromosome	-
533	SYN38106		0	failed	failed	failed	failed	failed	failed	failed	failed	failed	failed	failed	failed	failed	failed	all failed	-
534	SYN38110	missing	-1	failed	failed	failed	failed	failed	failed	failed	failed	failed	failed	failed	failed	failed	failed	all failed	-
535	SYN38141	missing	-1	failed	failed	failed	failed	failed	failed	failed	failed	failed	failed	failed	failed	failed	failed	all failed	-
536	SYN38152		0	GG	TT	GT	GG	GG	TT	TT	TT	TT	TT	TT	TT	TT	TT	unmapped or unknown chromosome	-
537	SYN38161		0	GG	AA	failed	GG	GG	GG	GG	GG	GG	GG	GG	GG	AA	AA	either parent or F1 failed	-
538	SYN38164		0	TT	CC	CT	TT	failed	failed	failed	CT	failed	failed	TT	failed	CC	CC	unmapped or unknown chromosome	-
539	SYN382		0	CC	CC	CC	CC	CC	CC	CC	CC	CC	CC	CC	CC	CC	CC	unmapped or unknown chromosome	-
540	SYN38414		0	AA	AA	AA	AA	AA	AA	AA	AA	AA	AA	AA	AA	AA	AA	unmapped or unknown chromosome	-
541	SYN38823		0	CC	AA	AC	AA	AA	AA	AA	AA	AA	AA	AA	AA	AA	AA	unmapped or unknown chromosome	-
542	SYN38910		0	AA	GG	AG	GG	GG	GG	GG	GG	GG	GG	GG	GG	AA	AA	unmapped or unknown chromosome	-
543	SYN3908		0	AA	CC	AC	CC	CC	CC	CC	CC	CC	AA	AA	AA	CC	CC	unmapped or unknown chromosome	-
544	SYN39199		0	CC	CC	CC	CC	CC	CC	CC	CC	CC	CC	CC	CC	CC	CC	unmapped or unknown chromosome	-
545	SYN3934		0	GG	AA	AG	AA	AA	GG	GG	AA	GG	AA	AA	AA	AA	AA	unmapped or unknown chromosome	-
546	SYN397		0	failed	failed	failed	failed	failed	failed	failed	failed	failed	failed	failed	failed	failed	failed	all failed	-
547	SYN431		0	AA	AA	AA	AA	AA	AA	AA	AA	AA	AA	AA	AA	AA	AA	unmapped or unknown chromosome	-
548	SYN516		0	TT	CC	CT	CC	CC	CC	CC	CC	CC	CC	CC	CC	CC	CC	unmapped or unknown chromosome	-
549	SYN5719		0	CC	CC	CC	CC	CC	CC	CC	CC	CC	CC	CC	CC	CC	CC	unmapped or unknown chromosome	-
550	SYN5736		0	failed	failed	failed	failed	failed	failed	failed	failed	failed	failed	failed	failed	failed	failed	all failed	-
551	SYN6021		0	failed	GG	GT	TT	TT	TT	GG	TT	TT	TT	TT	TT	TT	TT	either parent or F1 failed	-
552	SYN6087		0	GG	AA	AG	AA	AA	GG	GG	GG	GG	AA	AA	AA	AA	AA	unmapped or unknown chromosome	-
553	SYN6111		0	AA	AA	AA	AA	AA	AA	AA	AA	AA	AA	AA	AA	AA	AA	unmapped or unknown chromosome	-
554	SYN6546		0	AA	AA	AA	AA	AA	AA	AA	AA	AA	AA	AA	AA	AA	AA	unmapped or unknown chromosome	-
555	SYN6879		0	AA	AA	AA	AA	AA	AA	AA	AA	AA	AA	AA	AA	AA	AA	unmapped or unknown chromosome	-
556	SYN6936		0	failed	failed	failed	failed	failed	failed	failed	failed	failed	failed	failed	failed	failed	failed	all failed	-
557	SYN7296		0	failed	failed	failed	failed	failed	failed	failed	failed	failed	failed	failed	failed	failed	failed	all failed	-
558	SYN7858	missing	-1	failed	failed	failed	failed	failed	failed	failed	failed	failed	failed	failed	failed	failed	failed	all failed	-
559	SYN7865		0	TT	CC	CT	TT	TT	CC	TT	CC	CC	CC	CC	CC	TT	TT	unmapped or unknown chromosome	-
560	SYN8016		0	CC	failed	failed	failed	failed	failed	failed	failed	failed	failed	failed	failed	failed	failed	either parent or F1 failed	-
561	SYN8173		0	AA	GG	AG	AA	AA	AA	GG	AA	GG	GG	GG	GG	GG	GG	unmapped or unknown chromosome	-
562	SYN8555		0	AA	failed	AA	failed	failed	AA	AA	AA	AA	AA	failed	AA	failed	failed	either parent or F1 failed	-
563	SYN8676		0	failed	failed	failed	failed	failed	failed	failed	failed	failed	failed	failed	failed	failed	failed	all failed	-
564	SYN8722		0	CC	failed	failed	CC	failed	CC	CC	CC	failed	failed	failed	CC	CC	CC	either parent or F1 failed	-
565	SYN9021		0	TT	TT	TT	TT	TT	TT	TT	TT	TT	TT	TT	TT	TT	TT	unmapped or unknown chromosome	-
566	SYNGENTA0662		0	AA	failed	AA	failed	failed	AA	AA	AA	AA	failed	failed	failed	failed	failed	either parent or F1 failed	-
567	SYNGENTA10440		0	failed	failed	failed	failed	failed	failed	failed	failed	failed	failed	failed	failed	failed	failed	all failed	-
568	SYNGENTA10733		0	failed	failed	failed	failed	failed	failed	failed	failed	failed	failed	failed	failed	failed	failed	all failed	-
569	SYNGENTA10829		0	CC	TT	CT	CC	CC	TT	TT	TT	TT	TT	TT	TT	TT	TT	unmapped or unknown chromosome	-
570	SYNGENTA12599		0	CC	GG	CG	CC	CC	GG	GG	CC	failed	CC	failed	CG	GG	GG	unmapped or unknown chromosome	-
571	SYNGENTA12830		0	GG	GG	GG	GG	GG	GG	GG	GG	GG	GG	GG	GG	GG	GG	unmapped or unknown chromosome	-
572	SYNGENTA13509		0	TT	CC	CT	TT	TT	TT	TT	TT	TT	TT	TT	TT	CC	CC	unmapped or unknown chromosome	-
573	SYNGENTA13524		0	CC	CC	CC	CC	CC	CC	CC	CC	CC	CC	CC	CC	CC	CC	unmapped or unknown chromosome	-
574	SYNGENTA13993		0	failed	TT	GT	TT	TT	TT	TT	TT	TT	GG	GG	GG	GG	GG	either parent or F1 failed	-
575	SYNGENTA14359		0	failed	failed	failed	failed	failed	failed	failed	failed	failed	failed	failed	failed	failed	failed	all failed	-
576	SYNGENTA1547		0	GG	TT	GT	GG	GG	TT	TT	TT	TT	TT	TT	TT	TT	TT	unmapped or unknown chromosome	-
577	SYNGENTA1616		0	GG	GG	GG	GG	GG	GG	GG	GG	GG	GG	GG	GG	GG	GG	unmapped or unknown chromosome	-
578	SYNGENTA16192		0	CC	CC	CC	CC	CC	CC	CC	CC	CC	CC	CC	CC	CC	CC	unmapped or unknown chromosome	-
579	SYNGENTA16240		0	failed	failed	failed	failed	failed	failed	failed	failed	failed	failed	failed	failed	failed	failed	all failed	-
580	SYNGENTA1627		0	TT	CC	CT	CC	TT	CC	CC	CC	CC	CC	CC	CC	CC	CC	unmapped or unknown chromosome	-
581	SYNGENTA16568		0	TT	TT	TT	TT	TT	TT	TT	TT	TT	TT	TT	TT	TT	TT	unmapped or unknown chromosome	-
582	SYNGENTA16702		0	AA	GG	AG	GG	GG	GG	GG	GG	GG	AA	AA	AA	GG	GG	unmapped or unknown chromosome	-
583	SYNGENTA16703		0	TT	CC	CT	CC	CC	CC	CC	CC	CC	TT	TT	TT	CC	CC	unmapped or unknown chromosome	-
584	SYNGENTA16704		0	AA	AA	AA	AA	AA	AA	AA	AA	AA	AA	AA	AA	AA	AA	unmapped or unknown chromosome	-
585	SYNGENTA16705		0	GG	AA	AG	AA	AA	AA	AA	AA	AA	GG	GG	GG	AA	AA	unmapped or unknown chromosome	-
586	SYNGENTA16911		0	GG	GG	GG	GG	GG	GG	GG	GG	GG	GG	GG	GG	GG	GG	unmapped or unknown chromosome	-
587	SYNGENTA17001		0	GG	AA	AG	GG	GG	GG	GG	AG	GG	GG	GG	GG	AA	AA	unmapped or unknown chromosome	-
588	SYNGENTA17006		0	TT	TT	TT	TT	TT	TT	TT	TT	TT	TT	TT	TT	TT	TT	unmapped or unknown chromosome	-
589	SYNGENTA17266		0	GG	GG	GG	GG	GG	GG	GG	GG	GG	GG	GG	GG	GG	GG	unmapped or unknown chromosome	-
590	SYNGENTA17315		0	TT	TT	TT	TT	TT	TT	TT	TT	TT	TT	TT	TT	TT	TT	unmapped or unknown chromosome	-
591	SYNGENTA3331		0	AA	GG	AG	GG	GG	GG	GG	GG	GG	AA	AA	AA	AG	GG	unmapped or unknown chromosome	-
592	ZM003313-0334		0	GG	GG	GG	GG	GG	GG	GG	GG	GG	GG	failed	GG	GG	GG	unmapped or unknown chromosome	-
593	ZM006073-0964		0	CC	AA	AC	AA	AA	AA	AA	AA	AA	AA	failed	AA	AA	AA	unmapped or unknown chromosome	-
594	ZM007264-0491		0	TT	TT	TT	TT	TT	TT	TT	TT	TT	TT	TT	TT	TT	TT	unmapped or unknown chromosome	-
595	ZM007699-0632		0	CC	CC	CC	CC	CC	CC	CC	CC	CC	CC	CC	CC	CC	CC	unmapped or unknown chromosome	-
596	ZM007732-0520		0	GG	GG	GG	GG	GG	GG	GG	GG	GG	GG	GG	GG	GG	GG	unmapped or unknown chromosome	-
597	ZM008460-0475		0	TT	CC	failed	TT	TT	CC	CC	CC	CC	CC	failed	CC	CC	CC	either parent or F1 failed	-
598	ZM009081-0469		0	failed	CC	CC	CC	CC	CC	CC	CC	CC	CC	CC	CC	CC	CC	either parent or F1 failed	-
599	ZM009318-0450		0	failed	GG	GG	GG	GG	GG	GG	GG	GG	GG	GG	GG	GG	GG	either parent or F1 failed	-
600	ZM009766-0333		0	AA	AA	AA	AA	AA	AA	AA	AA	AA	AA	AA	AA	AA	AA	unmapped or unknown chromosome	-
601	ZM010667-0876		0	CC	AA	AC	AA	AA	AA	AA	AA	AA	AA	AA	AA	AA	AA	unmapped or unknown chromosome	-
602	ZM010996-0545		0	TT	TT	TT	TT	TT	TT	TT	TT	TT	TT	TT	TT	TT	TT	unmapped or unknown chromosome	-
603	ZM011231-0277		0	CC	CC	CC	CC	CC	CC	CC	CC	CC	CC	CC	CC	CC	CC	unmapped or unknown chromosome	-
604	ZM012095-0708		0	AA	GG	AG	AA	AA	GG	GG	GG	GG	AA	AA	AA	GG	GG	unmapped or unknown chromosome	-
605	ZM012173-0545		0	GG	GG	GG	GG	GG	GG	GG	GG	GG	GG	GG	GG	GG	GG	unmapped or unknown chromosome	-
606	ZM012183-0559		0	GG	GG	GG	GG	GG	GG	GG	GG	GG	GG	GG	GG	GG	GG	unmapped or unknown chromosome	-
607	ZM012184-0473		0	AA	AA	AA	AA	AA	AA	AA	AA	AA	AA	AA	AA	AA	AA	unmapped or unknown chromosome	-
608	ZM012214-0198		0	TT	TT	TT	TT	TT	TT	TT	TT	TT	TT	TT	TT	TT	TT	unmapped or unknown chromosome	-
609	ZM012296-0998		0	GG	AA	AG	GG	GG	GG	GG	GG	GG	AA	failed	AA	AA	AA	unmapped or unknown chromosome	-
610	ZM012517-0430		0	AA	AA	AA	AA	AA	AA	AA	AA	AA	AA	AA	AA	AA	AA	unmapped or unknown chromosome	-
611	ZM012705-0556		0	CC	CC	CC	CC	CC	CC	CC	CC	CC	CC	CC	CC	CC	CC	unmapped or unknown chromosome	-
612	ZM013244-0577		0	CC	CC	CC	CC	CC	CC	CC	CC	CC	CC	CC	CC	CC	CC	unmapped or unknown chromosome	-
613	ZM013287-0122		0	GG	AA	AG	AA	AA	GG	GG	GG	GG	GG	GG	GG	GG	GG	unmapped or unknown chromosome	-
614	ZM013298-0288		0	GG	AA	AG	AA	AA	AA	AA	AA	AA	AA	AA	AA	GG	GG	unmapped or unknown chromosome	-
615	ZM013303-0450		0	CC	CC	CC	CC	CC	CC	CC	CC	CC	CC	CC	CC	CC	CC	unmapped or unknown chromosome	-
616	ZM013305-0224		0	CC	CC	CC	CC	CC	CC	CC	CC	CC	CC	CC	CC	CC	CC	unmapped or unknown chromosome	-
617	ZM013318-0197		0	CC	CC	CC	CC	CC	CC	CC	CC	CC	CC	CC	CC	CC	CC	unmapped or unknown chromosome	-
618	ZM013330-0543		0	CC	AA	AC	AA	AA	CC	CC	CC	CC	AA	AA	AA	AA	AA	unmapped or unknown chromosome	-
619	ZM013386-0381		0	GG	GG	GG	GG	GG	GG	GG	GG	GG	GG	GG	GG	GG	GG	unmapped or unknown chromosome	-
620	ZM013506-0433		0	CC	CC	CC	CC	CC	CC	CC	CC	CC	CC	CC	CC	CC	CC	unmapped or unknown chromosome	-
621	ZM013526-0477		0	TT	CC	CT	CC	CC	CC	CC	CC	CC	CC	CC	CC	TT	TT	unmapped or unknown chromosome	-
622	ZM013546-0853		0	TT	TT	TT	TT	TT	TT	TT	TT	TT	TT	TT	TT	TT	TT	unmapped or unknown chromosome	-
623	ZM013558-0252		0	GG	GG	GG	GG	GG	GG	GG	GG	GG	GG	GG	GG	GG	GG	unmapped or unknown chromosome	-
624	ZM013608-0315		0	CC	CC	CC	CC	CC	CC	CC	CC	CC	CC	CC	CC	CC	CC	unmapped or unknown chromosome	-
625	ZM013672-0446		0	GG	GG	GG	GG	GG	GG	GG	GG	GG	GG	GG	GG	GG	GG	unmapped or unknown chromosome	-
626	ZM013681-0398		0	GG	GG	GG	GG	GG	GG	GG	GG	GG	GG	GG	GG	GG	GG	unmapped or unknown chromosome	-
627	ZM013723-0211		0	AA	AA	AA	AA	AA	AA	AA	AA	AA	AA	AA	AA	AA	AA	unmapped or unknown chromosome	-
628	ZM013785-0420		0	CC	CC	CC	CC	CC	CC	CC	CC	CC	CC	CC	CC	CC	CC	unmapped or unknown chromosome	-
629	ZM013854-0446		0	AA	AA	AA	AA	AA	AA	AA	AA	AA	AA	AA	AA	AA	AA	unmapped or unknown chromosome	-
630	ZM013871-0807		0	TT	TT	TT	TT	TT	TT	TT	TT	TT	TT	failed	TT	TT	TT	unmapped or unknown chromosome	-
631	ZM014127-0216		0	GG	GG	GG	GG	GG	GG	GG	GG	GG	GG	GG	GG	GG	GG	unmapped or unknown chromosome	-
632	ZM014391-0155		0	AA	GG	AG	AA	AA	AA	AA	AA	AA	GG	GG	GG	AA	AA	unmapped or unknown chromosome	-
633	PZE-100000018	chrUNKNOWN	49664	CC	TT	CT	CC	CC	TT	TT	CC	TT	TT	failed	TT	TT	TT	unmapped or unknown chromosome	-
634	PZE-100000026	chrUNKNOWN	74600	CC	CC	CC	CC	CC	CC	CC	CC	CC	CC	CC	CC	CC	CC	unmapped or unknown chromosome	-
635	PZE-100000045	chrUNKNOWN	200089	GG	AA	AG	GG	GG	AA	AA	GG	AA	AA	failed	AA	AA	AA	unmapped or unknown chromosome	-
636	PZE-100000048	chrUNKNOWN	200501	GG	AA	AG	GG	GG	AA	AA	GG	AA	AA	failed	AA	AA	AA	unmapped or unknown chromosome	-
637	PZE0000200501	chrUNKNOWN	200501	GG	AA	AG	GG	GG	AA	AA	GG	AA	failed	failed	failed	AA	AA	unmapped or unknown chromosome	-
638	PZE-100000065	chrUNKNOWN	211402	AA	GG	AG	AA	AA	GG	GG	AA	GG	GG	AG	failed	GG	GG	unmapped or unknown chromosome	-
639	PZE-100000066	chrUNKNOWN	211467	CC	AA	AC	CC	CC	AA	AA	CC	AA	AA	failed	AA	AA	AA	unmapped or unknown chromosome	-
640	PZE-100000092	chrUNKNOWN	277637	failed	failed	failed	failed	failed	failed	failed	failed	failed	failed	failed	failed	failed	failed	all failed	-
641	PZE-100000093	chrUNKNOWN	278129	AA	CC	CC	AA	AA	CC	CC	AA	CC	CC	CC	CC	CC	CC	unmapped or unknown chromosome	-
642	PZE-100000109	missing	-1	failed	failed	failed	failed	failed	failed	failed	failed	failed	failed	failed	failed	failed	failed	all failed	-
643	PZE0000344524	missing	-1	failed	failed	failed	failed	failed	failed	failed	failed	failed	failed	failed	failed	failed	failed	all failed	-
644	PZE-100000158	chrUNKNOWN	752246	CC	CC	CC	CC	CC	CC	CC	CC	CC	CC	CC	CC	CC	CC	unmapped or unknown chromosome	-
645	PZE-100000159	chrUNKNOWN	752689	TT	TT	TT	TT	TT	TT	TT	TT	TT	TT	TT	TT	TT	TT	unmapped or unknown chromosome	-
646	PZE0000752689	chrUNKNOWN	752689	TT	TT	TT	TT	TT	TT	TT	TT	TT	TT	TT	TT	TT	TT	unmapped or unknown chromosome	-
647	PZE-100000164	chrUNKNOWN	770093	TT	TT	TT	TT	TT	TT	TT	TT	TT	TT	TT	TT	TT	TT	unmapped or unknown chromosome	-
648	PZE-100000219	chrUNKNOWN	1118450	TT	AA	AT	TT	TT	AA	AA	AA	AA	AA	AA	AA	AA	AA	unmapped or unknown chromosome	-
649	PZE-100000243	chrUNKNOWN	1133538	TT	TT	TT	TT	TT	TT	TT	TT	TT	TT	failed	TT	TT	TT	unmapped or unknown chromosome	-
650	PZE-100000255	chrUNKNOWN	1243628	CC	CC	CC	CC	CC	CC	CC	CC	CC	CC	CC	CC	CC	CC	unmapped or unknown chromosome	-
651	PZE-100000258	chrUNKNOWN	1244035	TT	failed	TT	TT	TT	failed	failed	failed	failed	failed	failed	failed	failed	failed	either parent or F1 failed	-
652	PZE-100000259	chrUNKNOWN	1244182	GG	GG	GG	GG	GG	GG	GG	GG	GG	GG	GG	GG	GG	GG	unmapped or unknown chromosome	-
653	PZE0001244182	chrUNKNOWN	1244182	GG	GG	GG	GG	GG	GG	GG	GG	GG	GG	GG	GG	GG	GG	unmapped or unknown chromosome	-
654	PZE-100000260	chrUNKNOWN	1244493	AA	AA	AA	AA	AA	AA	AA	AA	AA	AA	AA	AA	AA	AA	unmapped or unknown chromosome	-
655	PZE-100000302	chrUNKNOWN	1698034	failed	failed	failed	failed	failed	failed	failed	failed	failed	failed	failed	failed	failed	failed	all failed	-
656	PZE-100000356	chrUNKNOWN	2331425	TT	TT	TT	TT	TT	TT	TT	TT	TT	TT	TT	TT	TT	TT	unmapped or unknown chromosome	-
657	PZE-100000365	chrUNKNOWN	2437013	GG	GG	GG	GG	GG	GG	GG	GG	GG	GG	GG	GG	GG	GG	unmapped or unknown chromosome	-
658	PZE-100000376	chrUNKNOWN	2504480	TT	TT	TT	TT	TT	TT	TT	TT	TT	TT	TT	TT	TT	TT	unmapped or unknown chromosome	-
659	PZE-100000427	missing	-1	failed	failed	failed	failed	failed	failed	failed	failed	failed	failed	failed	failed	failed	failed	all failed	-
660	PZE-100000438	chrUNKNOWN	2866196	TT	TT	TT	TT	TT	TT	TT	TT	TT	TT	TT	TT	TT	TT	unmapped or unknown chromosome	-
661	PZE-100000447	chrUNKNOWN	3008000	AA	AA	AA	AA	AA	AA	AA	AA	AA	AA	AA	AA	AA	AA	unmapped or unknown chromosome	-
662	PZE-100000448	chrUNKNOWN	3008031	CC	CC	CC	CC	CC	CC	CC	CC	CC	CC	CC	CC	CC	CC	unmapped or unknown chromosome	-
663	PZE0003008031	chrUNKNOWN	3008031	CC	CC	CC	CC	CC	CC	CC	CC	CC	CC	CC	CC	CC	CC	unmapped or unknown chromosome	-
664	PZE-100000453	chrUNKNOWN	3008350	AA	AA	AA	AA	AA	AA	AA	AA	AA	AA	AA	AA	AA	AA	unmapped or unknown chromosome	-
665	PZE-100000518	chrUNKNOWN	3279428	failed	failed	failed	failed	failed	failed	failed	failed	failed	failed	failed	failed	failed	failed	all failed	-
666	PZE-100000530	missing	-1	failed	failed	failed	failed	failed	failed	failed	failed	failed	failed	failed	failed	failed	failed	all failed	-
667	PZE-100000575	chrUNKNOWN	3499447	CC	CC	CC	CC	CC	CC	CC	CC	CC	CC	CC	CC	CC	CC	unmapped or unknown chromosome	-
668	PZE-100000576	chrUNKNOWN	3499470	TT	TT	TT	TT	TT	TT	TT	TT	TT	TT	TT	TT	TT	TT	unmapped or unknown chromosome	-
669	PZE0003536793	chrUNKNOWN	3536793	TT	TT	TT	TT	TT	TT	TT	TT	TT	TT	TT	TT	TT	TT	unmapped or unknown chromosome	-
670	PZE-100000630	chrUNKNOWN	3544114	TT	TT	TT	TT	TT	TT	TT	TT	TT	TT	TT	TT	TT	TT	unmapped or unknown chromosome	-
671	PZE0003544114	chrUNKNOWN	3544114	TT	TT	TT	TT	TT	TT	TT	TT	TT	TT	TT	TT	TT	TT	unmapped or unknown chromosome	-
672	PZE0003695226	chrUNKNOWN	3695226	GG	GG	GG	GG	GG	GG	GG	GG	GG	GG	GG	GG	GG	GG	unmapped or unknown chromosome	-
673	PZE0003716573	chrUNKNOWN	3716573	failed	TT	GT	TT	TT	GG	GG	GG	GG	GG	GG	GG	TT	TT	either parent or F1 failed	-
674	PZE0003730039	chrUNKNOWN	3730039	failed	failed	failed	failed	failed	failed	failed	failed	failed	failed	failed	failed	failed	failed	all failed	-
675	PZE-100000965	chrUNKNOWN	3745278	AA	GG	AG	GG	GG	AA	AA	AA	AA	AA	AA	AA	GG	GG	unmapped or unknown chromosome	-
676	PZE0003747944	chrUNKNOWN	3747944	GG	AA	AG	AA	AA	GG	GG	GG	GG	GG	GG	GG	AA	AA	unmapped or unknown chromosome	-
677	PZE0003881162	chrUNKNOWN	3881162	CC	CC	CC	CC	CC	CC	CC	CC	CC	CC	CC	CC	CC	CC	unmapped or unknown chromosome	-
678	PZE-100001123	chrUNKNOWN	3883634	CC	CC	CC	CC	CC	CC	CC	CC	CC	CC	CC	CC	CC	CC	unmapped or unknown chromosome	-
679	PZE0003935166	chrUNKNOWN	3935166	CC	CC	CC	CC	CC	CC	CC	CC	CC	CC	CC	CC	CC	CC	unmapped or unknown chromosome	-
680	PZE-100001174	chrUNKNOWN	4015550	GG	AA	AG	AA	AA	AA	AA	AA	AA	GG	GG	GG	AA	AA	unmapped or unknown chromosome	-
681	PZE-100001176	chrUNKNOWN	4015901	CC	TT	CC	TT	TT	TT	TT	TT	TT	CC	CC	CC	TT	TT	unmapped or unknown chromosome	-
682	PZE-100001195	chrUNKNOWN	4073767	CC	TT	CT	TT	TT	TT	TT	TT	TT	CC	CC	CC	TT	TT	unmapped or unknown chromosome	-
683	PZE-100001199	chrUNKNOWN	4074093	GG	GG	GG	GG	GG	GG	GG	GG	GG	GG	GG	GG	GG	GG	unmapped or unknown chromosome	-
684	PZE-100001203	chrUNKNOWN	4075001	GG	TT	GT	TT	TT	TT	TT	TT	TT	GG	GG	GG	TT	TT	unmapped or unknown chromosome	-
685	PZE-100001206	chrUNKNOWN	4089007	failed	failed	failed	failed	failed	failed	failed	failed	failed	failed	failed	failed	failed	failed	all failed	-
686	PZE-100001210	chrUNKNOWN	4089255	GG	GT	GG	failed	failed	failed	failed	failed	failed	GG	GG	GG	failed	failed	unmapped or unknown chromosome	-
687	PZE-100001219	chrUNKNOWN	4089865	CC	TT	CT	TT	TT	TT	TT	TT	TT	CC	CC	CC	TT	TT	unmapped or unknown chromosome	-
688	PZE-100001229	chrUNKNOWN	4090171	CC	TT	CT	TT	TT	TT	TT	TT	TT	CC	CC	CC	TT	TT	unmapped or unknown chromosome	-
689	PZE0004090171	chrUNKNOWN	4090171	CC	TT	CT	TT	TT	TT	TT	TT	TT	CC	CC	CC	TT	TT	unmapped or unknown chromosome	-
690	PZE-100001232	chrUNKNOWN	4090449	failed	failed	failed	failed	failed	failed	failed	failed	failed	failed	failed	failed	failed	failed	all failed	-
691	PZB01730.3	chrUNKNOWN	4091813	GG	GG	GG	GG	GG	GG	GG	GG	GG	GG	GG	GG	GG	GG	unmapped or unknown chromosome	-
692	PZE-100001246	chrUNKNOWN	4093560	CC	CC	CC	CC	CC	CC	CC	CC	CC	CC	CC	CC	CC	CC	unmapped or unknown chromosome	-
693	PZE-100001248	chrUNKNOWN	4093767	GG	AA	AG	AA	AA	AA	AA	AA	AA	GG	GG	GG	AA	AA	unmapped or unknown chromosome	-
694	PZE0004094707	chrUNKNOWN	4094707	CC	failed	CC	failed	failed	failed	failed	failed	failed	CC	CC	CC	failed	failed	either parent or F1 failed	-
695	PZE-100001263	chrUNKNOWN	4095869	AA	AA	AA	AA	AA	AA	AA	AA	AA	AA	AA	AA	AA	AA	unmapped or unknown chromosome	-
696	PZE-100001267	chrUNKNOWN	4096321	GG	AA	AG	AA	AA	AA	AA	AA	AA	GG	GG	GG	AA	AA	unmapped or unknown chromosome	-
697	PZE0004096321	chrUNKNOWN	4096321	GG	AA	AG	AA	AA	AA	AA	AA	AA	GG	GG	GG	AA	AA	unmapped or unknown chromosome	-
698	PZE0004283921	chrUNKNOWN	4283921	failed	failed	failed	failed	failed	failed	failed	failed	failed	failed	failed	failed	failed	failed	all failed	-
699	PZE-100001297	chrUNKNOWN	4288886	GG	GG	GG	GG	GG	GG	GG	GG	GG	GG	GG	GG	GG	GG	unmapped or unknown chromosome	-
700	PZE-100001307	chrUNKNOWN	4308718	GG	AA	AG	AA	AA	AA	AA	AA	AA	GG	GG	GG	AA	AA	unmapped or unknown chromosome	-
701	PZE-100001337	chrUNKNOWN	4402268	CC	CC	CC	CC	CC	CC	CC	CC	CC	CC	CC	CC	CC	CC	unmapped or unknown chromosome	-
702	PZE0004402268	chrUNKNOWN	4402268	CC	CC	CC	CC	CC	CC	CC	CC	CC	CC	CC	CC	CC	CC	unmapped or unknown chromosome	-
703	PZE-100001338	chrUNKNOWN	4402456	GG	AA	AG	AA	AA	AA	AA	AA	AA	GG	GG	GG	AA	AA	unmapped or unknown chromosome	-
704	PZE-100001346	missing	-1	failed	failed	failed	failed	failed	failed	failed	failed	failed	failed	failed	failed	failed	failed	all failed	-
705	PZE-100001349	chrUNKNOWN	4547658	CC	CC	CC	CC	CC	CC	CC	CC	CC	CC	CC	CC	CC	CC	unmapped or unknown chromosome	-
706	PZE-100001354	chrUNKNOWN	4602655	failed	TT	TT	TT	TT	TT	TT	TT	TT	TT	TT	TT	TT	TT	either parent or F1 failed	-
707	PZE0004602655	chrUNKNOWN	4602655	TT	TT	TT	TT	TT	TT	TT	TT	TT	TT	TT	TT	TT	TT	unmapped or unknown chromosome	-
708	PZE-100001359	chrUNKNOWN	4617737	failed	AA	AA	AA	AA	AA	AA	AA	AA	AA	AA	AA	AA	AA	either parent or F1 failed	-
709	PZE-100001428	chrUNKNOWN	4849654	AA	GG	AG	AA	AA	GG	GG	GG	GG	failed	AA	AA	AA	AA	unmapped or unknown chromosome	-
710	PZE-100001441	chrUNKNOWN	4852203	CC	failed	CC	CC	CC	failed	failed	failed	failed	CC	CC	CC	CC	CC	either parent or F1 failed	-
711	PZE-100001644	chrUNKNOWN	5431890	GG	GG	GG	GG	GG	GG	GG	GG	GG	GG	GG	GG	GG	GG	unmapped or unknown chromosome	-
712	PZE0005672227	chrUNKNOWN	5672222	AA	AA	AA	AA	AA	AA	AA	AA	AA	AA	AA	AA	AA	AA	unmapped or unknown chromosome	-
713	PZE-100001691	chrUNKNOWN	5672882	GG	GG	GG	GG	GG	GG	GG	GG	GG	GG	GG	GG	GG	GG	unmapped or unknown chromosome	-
714	PZE0005896632	chrUNKNOWN	5896632	GG	GG	GG	GG	GG	GG	GG	GG	GG	GG	GG	GG	GG	GG	unmapped or unknown chromosome	-
715	PZE-100001718	chrUNKNOWN	5898786	GG	GG	GG	GG	GG	GG	GG	GG	GG	GG	failed	GG	GG	GG	unmapped or unknown chromosome	-
716	PZE-100001733	chrUNKNOWN	5899860	AA	failed	AA	AA	AA	failed	failed	failed	failed	failed	failed	failed	failed	AA	either parent or F1 failed	-
717	PZE0005899860	chrUNKNOWN	5899860	AA	failed	AA	AA	AA	failed	failed	failed	failed	failed	failed	failed	failed	AA	either parent or F1 failed	-
718	PZE-100001736	chrUNKNOWN	5901168	TT	TT	TT	TT	TT	TT	TT	TT	TT	TT	TT	TT	TT	TT	unmapped or unknown chromosome	-
719	PZE0006006207	chrUNKNOWN	6006207	CC	CC	CC	CC	CC	CC	CC	CC	CC	CC	CC	CC	CC	CC	unmapped or unknown chromosome	-
720	PZE-100001759	chrUNKNOWN	6010067	AA	AA	AA	AA	AA	AA	AA	AA	AA	AA	AA	AA	AA	AA	unmapped or unknown chromosome	-
721	PZE-100001828	chrUNKNOWN	6149974	AA	failed	AA	AA	AA	failed	failed	failed	failed	failed	failed	failed	failed	AA	either parent or F1 failed	-
722	PZE0006149974	chrUNKNOWN	6149974	AA	failed	AA	AA	AA	failed	failed	failed	failed	failed	failed	failed	failed	AA	either parent or F1 failed	-
723	PZE-100001836	chrUNKNOWN	6167372	GG	GG	GG	GG	GG	GG	GG	GG	GG	GG	GG	GG	GG	GG	unmapped or unknown chromosome	-
724	PZE-100001851	chrUNKNOWN	6168173	AA	AA	AA	AA	AA	AA	AA	AA	AA	AA	AA	AA	AA	AA	unmapped or unknown chromosome	-
725	PZE0006168173	chrUNKNOWN	6168173	AA	AA	AA	AA	AA	AA	AA	AA	AA	AA	AA	AA	AA	AA	unmapped or unknown chromosome	-
726	PZE-100001898	chrUNKNOWN	6232400	TT	GG	GT	TT	TT	GG	GG	GG	GG	GG	GG	GG	GG	TT	unmapped or unknown chromosome	-
727	PZE-100001904	chrUNKNOWN	6234802	AA	GG	AA	AA	AA	GG	GG	GG	GG	GG	GG	GG	GG	AA	unmapped or unknown chromosome	-
728	PZE0006234802	chrUNKNOWN	6234802	AA	failed	failed	AA	AA	failed	failed	failed	failed	failed	failed	failed	failed	AA	either parent or F1 failed	-
729	PZE-100001930	chrUNKNOWN	6358809	CC	CC	CC	CC	CC	CC	CC	CC	CC	CC	CC	CC	CC	CC	unmapped or unknown chromosome	-
730	PZE-100002058	chrUNKNOWN	6576497	GG	TT	GT	TT	TT	TT	TT	TT	TT	TT	TT	TT	TT	TT	unmapped or unknown chromosome	-
731	PZE0006576497	chrUNKNOWN	6576497	GG	TT	GT	TT	TT	TT	TT	TT	TT	TT	TT	TT	TT	TT	unmapped or unknown chromosome	-
732	PZE-100002065	chrUNKNOWN	6576742	TT	CC	CT	CC	CC	CC	CC	CC	CC	CC	CC	CC	CC	CC	unmapped or unknown chromosome	-
733	PZE0006576742	chrUNKNOWN	6576742	TT	CC	CT	CC	CC	CC	CC	CC	CC	CC	CC	CC	CC	CC	unmapped or unknown chromosome	-
734	PZE-100002066	chrUNKNOWN	6576831	CC	AA	failed	AA	failed	AA	AA	AA	AA	AA	failed	AA	AA	AA	either parent or F1 failed	-
735	PZA03490.1	chrUNKNOWN	6577037	GG	AA	AG	AA	AA	AA	AA	AA	AA	AA	AA	AA	AA	AA	unmapped or unknown chromosome	-
736	PZA03489.1	chrUNKNOWN	6587023	GG	GG	GG	GG	GG	GG	GG	GG	GG	GG	GG	GG	GG	GG	unmapped or unknown chromosome	-
737	PZE-100002083	chrUNKNOWN	6595810	TT	TT	TT	TT	TT	TT	TT	TT	TT	TT	TT	TT	TT	TT	unmapped or unknown chromosome	-
738	PZE-100002086	chrUNKNOWN	6595878	CC	CC	CC	CC	CC	CC	CC	CC	CC	CC	CC	CC	CC	CC	unmapped or unknown chromosome	-
739	PZE-100002087	chrUNKNOWN	6595920	TT	TT	TT	TT	TT	TT	TT	TT	TT	TT	TT	TT	TT	TT	unmapped or unknown chromosome	-
740	PZE0006601999	chrUNKNOWN	6601999	TT	TT	TT	TT	TT	TT	TT	TT	TT	TT	TT	TT	TT	TT	unmapped or unknown chromosome	-
741	PZE-100002107	chrUNKNOWN	6607533	failed	failed	failed	failed	failed	failed	failed	failed	failed	failed	failed	failed	failed	failed	all failed	-
742	PZE0006607533	chrUNKNOWN	6607533	TT	TT	TT	TT	TT	TT	TT	TT	TT	TT	TT	TT	TT	TT	unmapped or unknown chromosome	-
743	PZE0006619827	chrUNKNOWN	6619827	TT	TT	TT	TT	TT	TT	TT	TT	TT	TT	TT	TT	TT	TT	unmapped or unknown chromosome	-
744	PZE0008211605	chrUNKNOWN	8211605	AA	failed	AA	failed	failed	failed	failed	failed	failed	AA	AA	AA	failed	failed	either parent or F1 failed	-
745	PZE-100002267	chrUNKNOWN	8250961	GG	GG	GG	GG	GG	GG	GG	GG	GG	GG	GG	GG	GG	GG	unmapped or unknown chromosome	-
746	PZE0008250961	chrUNKNOWN	8250961	GG	GG	GG	failed	failed	GG	failed	failed	failed	GG	GG	GG	GG	GG	unmapped or unknown chromosome	-
747	PZE-100002268	chrUNKNOWN	8279444	failed	failed	failed	failed	failed	failed	failed	failed	failed	failed	failed	failed	failed	failed	all failed	-
748	PZE-100002288	chrUNKNOWN	8370517	AA	AA	AA	AA	AA	AA	AA	AA	AA	AA	AA	AA	AA	AA	unmapped or unknown chromosome	-
749	PZE-100002293	chrUNKNOWN	8373177	failed	failed	failed	failed	failed	failed	failed	failed	failed	failed	failed	failed	failed	failed	all failed	-
750	PZE0008373177	chrUNKNOWN	8373177	failed	failed	failed	failed	failed	failed	failed	failed	failed	failed	failed	failed	failed	failed	all failed	-
751	PZE-100002294	chrUNKNOWN	8373318	failed	failed	failed	failed	failed	failed	failed	failed	failed	failed	failed	failed	failed	failed	all failed	-
752	PZE-100002297	chrUNKNOWN	8410756	failed	failed	failed	failed	failed	failed	failed	failed	failed	failed	failed	failed	failed	failed	all failed	-
753	PZE-100002298	chrUNKNOWN	8411093	TT	TT	TT	TT	TT	TT	TT	TT	TT	TT	TT	TT	TT	TT	unmapped or unknown chromosome	-
754	PZE0008411093	chrUNKNOWN	8411093	TT	TT	TT	TT	TT	TT	TT	TT	TT	TT	TT	TT	TT	TT	unmapped or unknown chromosome	-
755	PZE-100002316	chrUNKNOWN	8489023	AA	AA	AA	AA	AA	AA	AA	AA	AA	AA	AA	AA	AA	AA	unmapped or unknown chromosome	-
756	PZE-100002320	chrUNKNOWN	8489607	TT	TT	TT	TT	TT	TT	TT	TT	TT	TT	TT	TT	TT	TT	unmapped or unknown chromosome	-
757	PZE-100002337	chrUNKNOWN	8523683	TT	TT	TT	TT	TT	TT	TT	TT	TT	TT	TT	TT	TT	TT	unmapped or unknown chromosome	-
758	PZE-100002365	chrUNKNOWN	8525188	TT	TT	TT	TT	TT	TT	TT	TT	TT	TT	TT	TT	TT	TT	unmapped or unknown chromosome	-
759	PZE-100002368	chrUNKNOWN	8525857	failed	failed	failed	failed	failed	failed	failed	failed	failed	failed	failed	failed	failed	failed	all failed	-
760	PZE-100002384	chrUNKNOWN	8526277	TT	TT	TT	TT	TT	TT	TT	TT	TT	TT	TT	TT	TT	TT	unmapped or unknown chromosome	-
761	PZE-100002395	chrUNKNOWN	8527488	CC	TT	CT	CC	CC	TT	TT	TT	TT	CC	CC	CC	TT	TT	unmapped or unknown chromosome	-
762	PZE0008527488	chrUNKNOWN	8527488	CC	TT	CT	CC	CC	TT	TT	TT	TT	CC	CC	CC	TT	TT	unmapped or unknown chromosome	-
763	PZE-100002401	missing	-1	failed	failed	failed	failed	failed	failed	failed	failed	failed	failed	failed	failed	failed	failed	all failed	-
764	PZE-100002416	chrUNKNOWN	8528504	CC	CC	CC	CC	CC	CC	CC	CC	CC	CC	CC	CC	CC	CC	unmapped or unknown chromosome	-
765	PZE-100002426	chrUNKNOWN	8529391	failed	failed	failed	failed	failed	failed	failed	failed	failed	failed	failed	failed	failed	failed	all failed	-
766	PZE-100002463	chrUNKNOWN	8531300	TT	CC	CT	TT	TT	CC	CC	CC	CC	TT	TT	TT	CC	CC	unmapped or unknown chromosome	-
767	PZE-100002464	chrUNKNOWN	8531463	TT	TT	TT	TT	TT	TT	TT	TT	TT	TT	TT	TT	TT	TT	unmapped or unknown chromosome	-
768	PZE-100002465	chrUNKNOWN	8531494	CC	AA	failed	CC	CC	AA	AA	AA	AA	CC	CC	CC	AA	AA	either parent or F1 failed	-
769	PZE0008531494	chrUNKNOWN	8531494	CC	AA	AC	CC	CC	AA	AA	AA	AA	CC	CC	CC	AA	AA	unmapped or unknown chromosome	-
770	PZE-100002471	chrUNKNOWN	8532123	GG	TT	GT	GG	GG	TT	TT	TT	TT	GG	GG	GG	TT	TT	unmapped or unknown chromosome	-
771	PZE0008532123	chrUNKNOWN	8532123	GG	TT	GT	GG	GG	TT	TT	TT	TT	GG	GG	GG	TT	TT	unmapped or unknown chromosome	-
772	PZE-100002478	chrUNKNOWN	8532293	CC	TT	CT	CC	CC	TT	TT	TT	TT	CC	CC	CC	TT	TT	unmapped or unknown chromosome	-
773	PZE-100002489	chrUNKNOWN	8532791	failed	failed	failed	failed	failed	failed	failed	failed	failed	failed	failed	failed	failed	failed	all failed	-
774	PZE-100002507	chrUNKNOWN	8533122	TT	TT	TT	TT	TT	TT	TT	TT	TT	TT	TT	TT	TT	TT	unmapped or unknown chromosome	-
775	PZE0008533122	chrUNKNOWN	8533122	TT	TT	TT	TT	TT	TT	TT	TT	TT	TT	TT	TT	TT	TT	unmapped or unknown chromosome	-
776	PZE-100002529	chrUNKNOWN	8533724	CC	CC	CC	CC	CC	CC	CC	CC	CC	CC	CC	CC	CC	CC	unmapped or unknown chromosome	-
777	PZE-100002530	chrUNKNOWN	8533774	GG	GG	GG	GG	GG	GG	GG	GG	GG	GG	GG	GG	GG	GG	unmapped or unknown chromosome	-
778	PZE0008852326	chrUNKNOWN	8852335	CC	CC	CC	CC	CC	CC	CC	CC	CC	CC	CC	CC	CC	CC	unmapped or unknown chromosome	-
779	PZE-100002576	missing	-1	failed	failed	failed	failed	failed	failed	failed	failed	failed	failed	failed	failed	failed	failed	all failed	-
780	PZE-100002731	chrUNKNOWN	10075390	failed	failed	failed	failed	failed	failed	failed	failed	failed	failed	failed	failed	failed	failed	all failed	-
781	PZE-100002763	chrUNKNOWN	10175448	GG	GG	GG	GG	GG	GG	GG	GG	GG	GG	GG	GG	GG	GG	unmapped or unknown chromosome	-
782	PZE0010534402	chrUNKNOWN	10534402	CC	CC	CC	CC	CC	CC	CC	CC	CC	CC	CC	CC	CC	CC	unmapped or unknown chromosome	-
783	PZE-100002847	missing	-1	failed	failed	failed	failed	failed	failed	failed	failed	failed	failed	failed	failed	failed	failed	all failed	-
784	PZE-100002869	chrUNKNOWN	10684258	CC	TT	failed	TT	TT	CC	CC	CC	CC	TT	failed	TT	TT	TT	either parent or F1 failed	-
785	PZE-100002913	chrUNKNOWN	11111387	failed	failed	failed	failed	failed	failed	failed	failed	failed	failed	failed	failed	failed	failed	all failed	-
786	PZE0011276128	chrUNKNOWN	11276128	AA	AA	AA	AA	AA	AA	AA	AA	AA	AA	AA	AA	AA	AA	unmapped or unknown chromosome	-
787	PZE-100002993	chrUNKNOWN	11703748	GG	GG	GG	GG	GG	GG	GG	GG	GG	GG	GG	GG	GG	GG	unmapped or unknown chromosome	-
788	PZE-100002995	chrUNKNOWN	11715901	AA	AA	AA	AA	AA	AA	AA	AA	AA	AA	AA	AA	AA	AA	unmapped or unknown chromosome	-
789	PZE-100003056	chrUNKNOWN	12379308	GG	CC	CG	GG	GG	CC	CC	CC	CC	CC	CC	CC	CC	CC	unmapped or unknown chromosome	-
790	PZE-100003058	chrUNKNOWN	12403476	failed	failed	failed	failed	failed	failed	failed	failed	failed	failed	failed	failed	failed	failed	all failed	-
791	PZE-100003120	chrUNKNOWN	12841746	GG	AA	AG	GG	GG	AA	AA	AA	AA	AA	AA	AA	AA	AA	unmapped or unknown chromosome	-
792	PZE-100003132	chrUNKNOWN	12879870	failed	failed	failed	failed	failed	failed	failed	failed	failed	failed	failed	failed	failed	failed	all failed	-
793	PZE-100003199	chrUNKNOWN	13470374	failed	failed	failed	failed	failed	failed	failed	failed	failed	failed	failed	failed	failed	failed	all failed	-
794	PZE-100003212	chrUNKNOWN	13557710	failed	failed	failed	failed	failed	failed	failed	failed	failed	failed	failed	failed	failed	failed	all failed	-
795	PZE-100003218	chrUNKNOWN	13594641	AA	AA	AA	AA	AA	AA	AA	AA	AA	AA	AA	AA	AA	AA	unmapped or unknown chromosome	-
796	PZE-100003229	chrUNKNOWN	13668148	TT	TT	TT	TT	TT	TT	TT	TT	TT	TT	TT	TT	TT	TT	unmapped or unknown chromosome	-
797	PZE-100003239	chrUNKNOWN	13704639	CC	CC	CC	CC	CC	CC	CC	CC	CC	CC	CC	CC	CC	CC	unmapped or unknown chromosome	-
798	PZE-100003245	chrUNKNOWN	13753035	GG	GG	GG	GG	GG	GG	GG	GG	GG	GG	GG	GG	GG	GG	unmapped or unknown chromosome	-
799	PZE-100003265	chrUNKNOWN	13829405	failed	failed	failed	failed	failed	failed	failed	failed	failed	failed	failed	failed	failed	failed	all failed	-
800	PZE-100003317	chrUNKNOWN	13967337	GG	GG	GG	GG	GG	GG	GG	GG	GG	GG	GG	GG	GG	GG	unmapped or unknown chromosome	-
801	PZE-100003321	chrUNKNOWN	13998415	AA	AA	AA	AA	AA	AA	AA	AA	AA	AA	AA	AA	AA	AA	unmapped or unknown chromosome	-
802	PZE-100003322	chrUNKNOWN	13998602	AA	GG	AG	GG	GG	GG	GG	GG	GG	GG	GG	GG	AA	AA	unmapped or unknown chromosome	-
803	PZE-100003332	chrUNKNOWN	14109556	TT	TT	TT	TT	TT	TT	TT	TT	TT	TT	TT	TT	TT	TT	unmapped or unknown chromosome	-
804	PZE-100003338	chrUNKNOWN	14141993	TT	TT	TT	TT	TT	TT	TT	TT	TT	TT	TT	TT	TT	TT	unmapped or unknown chromosome	-
805	PZE0014141993	chrUNKNOWN	14141993	TT	TT	TT	TT	TT	TT	TT	TT	TT	TT	TT	TT	TT	TT	unmapped or unknown chromosome	-
806	PZE-100003344	chrUNKNOWN	14208493	GG	GG	GG	GG	GG	GG	GG	GG	GG	GG	GG	GG	GG	GG	unmapped or unknown chromosome	-
807	PZE0014208665	chrUNKNOWN	14208665	TT	TT	TT	TT	TT	TT	TT	TT	TT	TT	TT	TT	TT	TT	unmapped or unknown chromosome	-
808	PZE-100003375	chrUNKNOWN	14375122	CC	CC	CC	CC	CC	CC	CC	CC	CC	CC	CC	CC	CC	CC	unmapped or unknown chromosome	-
809	PZE0014500956	chrUNKNOWN	14500956	GG	GG	GG	GG	GG	GG	GG	GG	GG	GG	GG	GG	GG	GG	unmapped or unknown chromosome	-
810	PZE-100003423	chrUNKNOWN	14502360	GG	GG	GG	GG	GG	GG	GG	GG	GG	GG	GG	GG	GG	GG	unmapped or unknown chromosome	-
811	PZE-100003426	chrUNKNOWN	14503741	CC	CC	CC	CC	CC	CC	CC	CC	CC	CC	CC	CC	CC	CC	unmapped or unknown chromosome	-
812	PZE-100003429	missing	-1	failed	failed	failed	failed	failed	failed	failed	failed	failed	failed	failed	failed	failed	failed	all failed	-
813	PZE-100003441	chrUNKNOWN	14606269	GG	GG	GG	GG	GG	GG	GG	GG	GG	GG	GG	GG	GG	GG	unmapped or unknown chromosome	-
814	PZE0014607267	chrUNKNOWN	14607267	CC	CC	CC	CC	CC	CC	CC	CC	CC	CC	CC	CC	CC	CC	unmapped or unknown chromosome	-
815	SYN83	chr1	3498	TT	TT	TT	TT	TT	TT	TT	TT	TT	TT	TT	TT	TT	TT	good quality SNP	monomorphic
816	PZE-101000005	missing	-1	failed	failed	failed	failed	failed	failed	failed	failed	failed	failed	failed	failed	failed	failed	all failed	-
817	SYN79	chr1	109509	CC	CC	CC	CC	CC	CC	CC	CC	CC	CC	CC	CC	CC	CC	good quality SNP	monomorphic
818	PZE-101000060	chr1	157104	CC	CC	CC	CC	CC	CC	CC	CC	CC	CC	CC	CC	CC	CC	good quality SNP	monomorphic
819	PZE-101000083	chr1	242867	GG	GG	GG	GG	GG	GG	GG	GG	GG	GG	GG	GG	GG	GG	good quality SNP	monomorphic
820	PZE-101000088	chr1	243745	GG	failed	CG	GG	GG	GG	GG	GG	GG	GG	GG	GG	GG	GG	either parent or F1 failed	-
821	PZE-101000108	chr1	255850	GG	GG	GG	GG	GG	GG	GG	GG	GG	GG	GG	GG	GG	GG	good quality SNP	monomorphic
822	PZE-101000111	chr1	263938	CC	CC	CC	TT	failed	TT	TT	TT	TT	CC	CC	CC	CC	CC	inconsistent inheritance in NILs	-
823	PZE-101000121	chr1	267860	failed	failed	failed	failed	failed	failed	failed	failed	failed	failed	failed	failed	failed	failed	all failed	-
824	PZE-101000122	chr1	267984	failed	failed	failed	failed	failed	failed	failed	failed	failed	failed	failed	failed	failed	failed	all failed	-
825	PZE-101000161	chr1	325012	TT	TT	TT	TT	TT	TT	TT	TT	TT	TT	TT	TT	TT	TT	good quality SNP	monomorphic
826	PZE-101000167	chr1	333078	GG	GG	GG	GG	GG	GG	GG	GG	GG	GG	GG	GG	GG	GG	good quality SNP	monomorphic
827	PZE-101000169	chr1	379844	CC	failed	CT	CC	CC	CC	CC	CC	CC	CC	CC	CC	CC	CC	either parent or F1 failed	-
828	PZE-101000174	chr1	388027	failed	failed	failed	failed	failed	failed	failed	failed	failed	failed	failed	failed	failed	failed	all failed	-
829	PZE-101000209	chr1	411473	AA	AA	AA	AA	AA	AA	AA	AA	AA	AA	AA	AA	AA	AA	good quality SNP	monomorphic
830	PZE-101000248	chr1	445859	failed	failed	failed	failed	failed	failed	failed	failed	failed	failed	failed	failed	failed	failed	all failed	-
831	PZE-101000256	chr1	491774	CC	failed	CG	GG	CG	GG	GG	GG	GG	CC	CC	CC	CC	CC	either parent or F1 failed	-
832	PZE-101000287	chr1	527000	failed	failed	failed	failed	failed	failed	failed	failed	failed	failed	failed	failed	failed	failed	all failed	-
833	PZE-101000301	chr1	600258	GG	AA	AG	AA	failed	AA	AA	AA	AA	GG	GG	GG	GG	GG	good quality SNP	polymorphic
834	PZE-101000344	chr1	658925	CC	TT	CT	TT	failed	TT	TT	TT	TT	CC	CC	CC	CC	CC	good quality SNP	polymorphic
835	PZE-101000348	chr1	668012	AA	AA	AA	AA	AA	AA	AA	AA	AA	AA	AA	AA	AA	AA	good quality SNP	monomorphic
836	PZE-101000349	chr1	668705	GG	failed	GT	TT	GT	TT	TT	TT	TT	GG	GG	GG	GG	GG	either parent or F1 failed	-
837	PZE-101000359	chr1	753068	CC	CC	CC	CC	CC	CC	CC	CC	CC	CC	CC	CC	CC	CC	good quality SNP	monomorphic
838	PZE-101000360	chr1	753365	TT	failed	CT	CC	TT	CC	CC	CC	CC	TT	TT	TT	TT	TT	either parent or F1 failed	-
839	PZE-101000370	chr1	809209	CC	failed	AC	AA	failed	AA	AA	AA	AA	CC	CC	CC	CC	CC	either parent or F1 failed	-
840	PZE-101000424	chr1	967047	AA	AA	AA	AA	AA	AA	AA	AA	AA	AA	AA	AA	AA	AA	good quality SNP	monomorphic
841	PZE-101000431	chr1	977402	CC	GG	CG	GG	failed	GG	GG	GG	GG	CC	CC	CC	CC	CC	good quality SNP	polymorphic
842	PZE-101000442	chr1	978594	TT	GG	GT	GG	failed	GG	GG	GG	GG	TT	TT	TT	TT	TT	good quality SNP	polymorphic
843	PZE-101000449	chr1	984301	TT	TT	TT	TT	TT	TT	TT	TT	TT	TT	TT	TT	TT	TT	good quality SNP	monomorphic
844	PZE-101000450	chr1	984428	GG	GG	GG	GG	GG	GG	GG	GG	GG	GG	GG	GG	GG	GG	good quality SNP	monomorphic
845	PZE-101000451	chr1	984595	AA	AA	AA	AA	AA	AA	AA	AA	AA	AA	AA	AA	AA	AA	good quality SNP	monomorphic
846	PUT-163a-71312844-3126	chr1	986654	TT	CC	CT	CC	failed	CC	CC	CC	CC	TT	TT	TT	TT	TT	good quality SNP	polymorphic
847	SYN8296	chr1	988243	CC	failed	CT	TT	CT	TT	TT	TT	TT	CC	CC	CC	CC	CC	either parent or F1 failed	-
848	SYN24910	missing	-1	failed	failed	failed	failed	failed	failed	failed	failed	failed	failed	failed	failed	failed	failed	all failed	-
849	PZE-101000530	chr1	1152633	CC	CC	CC	CC	CC	CC	CC	CC	CC	CC	CC	CC	CC	CC	good quality SNP	monomorphic
850	PZE-101000557	chr1	1190611	GG	GG	GG	GG	GG	GG	GG	GG	GG	GG	GG	GG	GG	GG	good quality SNP	monomorphic
851	PZE-101000566	chr1	1199646	failed	failed	failed	failed	failed	failed	failed	failed	failed	failed	failed	failed	failed	failed	all failed	-
852	PZE-101000610	chr1	1385091	TT	CC	CT	CC	failed	CC	CC	CC	CC	TT	TT	TT	TT	TT	good quality SNP	polymorphic
853	PZE-101000659	chr1	1551981	CC	CC	CC	CC	CC	CC	CC	CC	CC	CC	CC	CC	CC	CC	good quality SNP	monomorphic
854	PZE-101000671	chr1	1552961	TT	failed	TT	failed	TT	failed	failed	failed	failed	TT	TT	TT	TT	TT	either parent or F1 failed	-
855	PZE-101000673	chr1	1553828	CC	TT	CT	TT	failed	TT	TT	TT	TT	CC	CC	CC	CC	CC	good quality SNP	polymorphic
856	PZE-101000740	chr1	1651003	CC	CC	CC	CC	CC	CC	CC	CC	CC	CC	CC	CC	CC	CC	good quality SNP	monomorphic
857	PZE-101000754	chr1	1671465	CC	CC	CC	CC	CC	CC	CC	CC	CC	CC	CC	CC	CC	CC	good quality SNP	monomorphic
858	PZE-101000760	chr1	1733745	CC	CC	CC	CC	CC	CC	CC	CC	CC	CC	CC	CC	CC	CC	good quality SNP	monomorphic
859	PZE-101000775	chr1	1739414	CC	CC	CC	CC	CC	CC	CC	CC	CC	CC	CC	CC	CC	CC	good quality SNP	monomorphic
860	PZE-101000788	chr1	1746768	CC	CC	CC	CC	CC	CC	CC	CC	CC	CC	CC	CC	CC	CC	good quality SNP	monomorphic
861	SYN9660	chr1	1765833	GG	GG	GG	GG	GG	GG	GG	GG	GG	GG	GG	GG	GG	GG	good quality SNP	monomorphic
862	SYN9659	chr1	1773936	CC	CC	CC	CC	CC	CC	CC	CC	CC	CC	CC	CC	CC	CC	good quality SNP	monomorphic
863	SYN10558	chr1	1941997	CC	CC	CC	CC	CC	CC	CC	CC	CC	CC	CC	CC	CC	CC	good quality SNP	monomorphic
864	PZE-101001044	chr1	1953111	GG	GG	GG	GG	GG	GG	GG	GG	GG	GG	GG	GG	GG	GG	good quality SNP	monomorphic
865	PZE-101001050	chr1	1954656	failed	failed	failed	failed	failed	failed	failed	failed	failed	failed	failed	failed	failed	failed	all failed	-
866	PZE-101001094	chr1	2023602	CC	TT	CT	TT	failed	TT	TT	TT	TT	CC	CC	CC	CC	CC	good quality SNP	polymorphic
867	PZE-101001103	chr1	2024694	GG	TT	GG	TT	GG	TT	TT	TT	TT	GG	GG	GG	GG	GG	inconsistent inheritance in F1 hybrid	-
868	PZE-101001107	chr1	2028149	CC	failed	CC	failed	CC	failed	failed	failed	failed	CC	CC	CC	CC	CC	either parent or F1 failed	-
869	PZE-101001108	chr1	2028817	CC	TT	CT	TT	CT	TT	TT	TT	TT	CC	CC	CC	CC	CC	good quality SNP	polymorphic
870	PZE-101001110	chr1	2029068	GG	GG	GG	GG	GG	GG	GG	GG	GG	GG	GG	GG	GG	GG	good quality SNP	monomorphic
871	SYN10560	chr1	2029094	TT	TT	TT	TT	TT	TT	TT	TT	TT	TT	TT	TT	TT	TT	good quality SNP	monomorphic
872	PZE-101001114	chr1	2029385	GG	GG	GG	GG	GG	GG	GG	GG	GG	GG	GG	GG	GG	GG	good quality SNP	monomorphic
873	PZE-101001115	chr1	2029865	TT	TT	TT	TT	TT	TT	TT	TT	TT	TT	TT	TT	TT	TT	good quality SNP	monomorphic
874	PZE-101001116	chr1	2030413	AA	AA	AA	AA	AA	AA	AA	AA	AA	AA	AA	AA	AA	AA	good quality SNP	monomorphic
875	SYN13279	chr1	2072864	GG	GG	GG	GG	GG	GG	GG	GG	GG	GG	GG	GG	GG	GG	good quality SNP	monomorphic
876	SYN13282	chr1	2076576	GG	AA	AG	AA	failed	AA	AA	AA	AA	GG	GG	GG	GG	GG	good quality SNP	polymorphic
877	SYN6001	chr1	2195336	GG	GG	GG	GG	GG	GG	GG	GG	GG	GG	GG	GG	GG	GG	good quality SNP	monomorphic
878	PZE-101001265	chr1	2286535	CC	CC	CC	CC	CC	CC	CC	CC	CC	CC	CC	CC	CC	CC	good quality SNP	monomorphic
879	PZE-101001280	chr1	2291351	AA	AA	AA	AA	AA	AA	AA	AA	AA	AA	AA	AA	AA	AA	good quality SNP	monomorphic
880	PZE-101001320	chr1	2321170	CC	failed	CC	failed	failed	failed	failed	failed	failed	CC	CC	CC	CC	CC	either parent or F1 failed	-
881	PZE-101001364	chr1	2373477	failed	failed	failed	failed	failed	failed	failed	failed	failed	failed	failed	failed	failed	failed	all failed	-
882	PZE-101001380	chr1	2413501	TT	CC	CT	CC	CC	CC	CC	CC	CC	TT	TT	TT	TT	TT	good quality SNP	polymorphic
883	SYN27251	chr1	2419628	AA	AA	AA	AA	AA	AA	AA	AA	AA	AA	AA	AA	AA	AA	good quality SNP	monomorphic
884	PUT-163a-5499487-2275	chr1	2523478	AA	AA	AA	AA	AA	AA	AA	AA	AA	AA	AA	AA	AA	AA	good quality SNP	monomorphic
885	PZE-101001587	chr1	2672461	TT	TT	TT	TT	TT	TT	TT	TT	TT	TT	TT	TT	TT	TT	good quality SNP	monomorphic
886	SYN38927	chr1	2678506	AA	AA	AA	AA	AA	AA	AA	AA	AA	AA	AA	AA	AA	AA	good quality SNP	monomorphic
887	SYN35330	chr1	2720857	AA	failed	AA	failed	failed	failed	failed	failed	failed	AA	AA	AA	AA	AA	either parent or F1 failed	-
888	SYN35346	chr1	2724801	TT	CC	CT	CC	CC	CC	CC	CC	CC	TT	TT	TT	TT	TT	good quality SNP	polymorphic
889	SYN35327	chr1	2725038	GG	GG	GG	GG	GG	GG	GG	GG	GG	GG	GG	GG	GG	GG	good quality SNP	monomorphic
890	SYN35339	chr1	2725389	TT	CC	failed	CC	CC	CC	CC	CC	CC	TT	TT	TT	TT	TT	either parent or F1 failed	-
891	SYN35335	chr1	2725536	GG	GG	GG	GG	GG	GG	GG	GG	GG	GG	GG	GG	GG	GG	good quality SNP	monomorphic
892	SYN35336	chr1	2727433	TT	TT	TT	TT	TT	TT	TT	TT	TT	TT	TT	TT	TT	TT	good quality SNP	monomorphic
893	SYN35329	chr1	2727529	AA	AA	AA	AA	AA	AA	AA	AA	AA	AA	AA	AA	AA	AA	good quality SNP	monomorphic
894	SYN35333	chr1	2738157	CC	CC	CC	CC	CC	CC	CC	CC	CC	CC	CC	CC	CC	CC	good quality SNP	monomorphic
895	SYN35328	chr1	2739126	AA	AA	AA	AA	AA	AA	AA	AA	AA	AA	AA	AA	AA	AA	good quality SNP	monomorphic
896	SYN35344	chr1	2740177	CC	AA	AC	AA	AA	AA	AA	AA	AA	CC	CC	CC	CC	CC	good quality SNP	polymorphic
897	SYN38932	chr1	2768839	CC	AA	AC	AA	AA	AA	AA	AA	AA	CC	CC	CC	CC	CC	good quality SNP	polymorphic
898	SYN38934	chr1	2769064	CC	TT	CT	TT	TT	TT	TT	TT	TT	CC	CC	CC	CC	CC	good quality SNP	polymorphic
899	SYN38928	chr1	2769873	GG	AA	AG	AA	AA	AA	AA	AA	AA	GG	GG	GG	GG	GG	good quality SNP	polymorphic
900	SYN38925	chr1	2779129	failed	failed	failed	failed	failed	failed	failed	failed	failed	failed	failed	failed	failed	failed	all failed	-
901	SYNGENTA5822	chr1	2780781	GG	AA	failed	AA	AA	AA	AA	AA	AA	GG	GG	GG	GG	GG	either parent or F1 failed	-
902	SYN38926	chr1	2781326	CC	failed	CC	failed	failed	failed	failed	failed	failed	CC	CC	CC	CC	CC	either parent or F1 failed	-
903	SYN35337	chr1	2843728	CC	CC	CC	CC	CC	CC	CC	CC	CC	CC	CC	CC	CC	CC	good quality SNP	monomorphic
904	PUT-163a-60359045-2871	chr1	2849489	TT	TT	TT	TT	TT	TT	TT	TT	TT	TT	TT	TT	TT	TT	good quality SNP	monomorphic
905	PZE-101002081	chr1	2868548	GG	GG	GG	GG	GG	GG	GG	GG	GG	GG	GG	GG	GG	GG	good quality SNP	monomorphic
906	PZA03613.2	chr1	2914066	TT	failed	failed	failed	failed	failed	failed	GG	failed	TT	TT	TT	TT	TT	either parent or F1 failed	-
907	SYN2547	chr1	2914294	CC	CC	CC	CC	CC	CC	CC	CC	CC	CC	CC	CC	CC	CC	good quality SNP	monomorphic
908	SYN2548	chr1	2914471	AA	GG	AG	GG	GG	GG	GG	GG	failed	AA	AA	AA	AA	AA	good quality SNP	polymorphic
909	SYN2545	chr1	2987709	CC	CC	CC	CC	CC	CC	CC	CC	CC	CC	CC	CC	CC	CC	good quality SNP	monomorphic
910	PZE-101002282	chr1	3000237	CC	CT	failed	CC	CC	CC	CC	CC	CC	CC	CC	CC	CC	CC	either parent or F1 failed	-
911	SYN11121	chr1	3008347	GG	AA	AG	GG	GG	GG	GG	GG	GG	GG	GG	GG	GG	GG	good quality SNP	polymorphic
912	SYN11115	chr1	3009997	CC	CC	CC	CC	CC	CC	CC	CC	CC	CC	CC	CC	CC	CC	good quality SNP	monomorphic
913	SYN11114	chr1	3011929	GG	failed	GG	GG	GG	GG	GG	GG	GG	GG	GG	GG	GG	GG	either parent or F1 failed	-
914	PZE-101002367	chr1	3013483	TT	TT	TT	TT	TT	TT	TT	TT	TT	TT	TT	TT	TT	TT	good quality SNP	monomorphic
915	SYN11129	chr1	3041508	failed	failed	failed	failed	failed	failed	failed	failed	failed	failed	failed	failed	failed	failed	all failed	-
916	SYN11122	chr1	3050991	AA	failed	AA	AA	AA	AA	AA	AA	AA	AA	AA	AA	AA	AA	either parent or F1 failed	-
917	SYN11127	chr1	3051634	GG	TT	GT	TT	TT	TT	TT	TT	TT	GG	GG	GG	GG	GG	good quality SNP	polymorphic
918	SYNGENTA17310	chr1	3103812	AA	failed	AG	AA	AA	AA	AA	AA	AA	AA	AA	AA	AA	AA	either parent or F1 failed	-
919	SYN11124	chr1	3108709	failed	failed	failed	failed	failed	failed	failed	failed	failed	failed	failed	failed	failed	failed	all failed	-
920	SYN30742	chr1	3154593	AA	AC	AC	AA	AA	AA	AA	AA	AA	AA	AA	AA	AA	AA	heterozygous in either parent	-
921	SYN30740	chr1	3158652	AA	AG	AG	AA	AA	AA	AA	AA	AA	AA	AA	AA	AA	AA	heterozygous in either parent	-
922	SYN30750	chr1	3158895	AA	failed	AA	AA	AA	AA	AA	AA	AA	AA	failed	AA	AA	AA	either parent or F1 failed	-
923	SYN30751	chr1	3159003	TT	CT	CT	TT	TT	TT	TT	TT	TT	TT	TT	TT	TT	TT	heterozygous in either parent	-
924	SYN30756	chr1	3159075	CC	CT	CT	CC	CC	CC	CC	CC	CC	CC	CC	CC	CC	CC	heterozygous in either parent	-
925	SYN30757	chr1	3159111	TT	CT	CT	TT	TT	TT	TT	TT	TT	TT	TT	TT	TT	TT	heterozygous in either parent	-
926	SYN30738	chr1	3163965	AA	AG	AG	AA	AA	AA	AA	AA	AA	AA	AA	AA	AA	AA	heterozygous in either parent	-
927	SYN30746	chr1	3166870	GG	AG	AG	GG	GG	GG	GG	GG	GG	GG	GG	GG	GG	GG	heterozygous in either parent	-
928	SYN30752	chr1	3166871	CC	TT	CT	TT	TT	TT	TT	TT	TT	CC	CC	CC	CC	CC	good quality SNP	polymorphic
929	SYN30737	chr1	3168774	GG	AA	failed	AA	AA	AA	AA	AA	AA	GG	failed	GG	GG	GG	either parent or F1 failed	-
930	PZE-101002887	chr1	3201284	CC	failed	CC	AA	AA	AA	AA	AA	AA	CC	CC	CC	CC	CC	either parent or F1 failed	-
931	PZE-101002919	chr1	3209275	TT	CT	CT	TT	TT	TT	TT	TT	TT	TT	TT	TT	TT	TT	heterozygous in either parent	-
932	SYN30755	chr1	3211843	GG	GG	GG	GG	GG	GG	GG	GG	GG	GG	GG	GG	GG	GG	good quality SNP	monomorphic
933	PZE-101003026	chr1	3213525	AA	AG	AA	GG	GG	GG	GG	GG	GG	AA	AA	AA	AA	AA	heterozygous in either parent	-
934	PZE-101003031	chr1	3215444	TT	CC	CT	CC	CC	CC	CC	CC	CC	TT	TT	TT	TT	TT	good quality SNP	polymorphic
935	SYN9369	chr1	3327762	failed	failed	failed	failed	failed	failed	failed	failed	failed	failed	failed	failed	failed	failed	all failed	-
936	PZE-101003115	chr1	3329539	GG	AA	AG	AA	AA	AA	AA	AA	AA	AA	AA	AA	GG	GG	good quality SNP	polymorphic
937	PZE-101003133	chr1	3333291	AA	AA	AA	AA	AA	AA	AA	AA	AA	AA	AA	AA	AA	AA	good quality SNP	monomorphic
938	PZE-101003135	chr1	3334819	CC	CC	CC	CC	CC	CC	CC	CC	CC	CC	CC	CC	CC	CC	good quality SNP	monomorphic
939	PZE-101003141	chr1	3335525	CC	CC	CC	CC	CC	CC	CC	CC	CC	CC	CC	CC	CC	CC	good quality SNP	monomorphic
940	SYN9381	chr1	3337882	GG	TT	GT	TT	TT	TT	TT	TT	TT	GG	GG	GG	GG	GG	good quality SNP	polymorphic
941	SYN9380	chr1	3337921	GG	AA	AG	AA	AA	AA	AA	AA	AA	GG	GG	GG	GG	GG	good quality SNP	polymorphic
942	SYN9363	chr1	3338316	CC	TT	CT	TT	TT	TT	TT	TT	TT	CC	CC	CC	CC	CC	good quality SNP	polymorphic
943	SYN9377	chr1	3340979	TT	CC	CT	CC	CC	CC	CC	CC	CC	TT	TT	TT	TT	TT	good quality SNP	polymorphic
944	SYN9378	chr1	3341556	CC	CC	CC	CC	CC	CC	CC	CC	CC	CC	CC	CC	CC	CC	good quality SNP	monomorphic
945	SYN9361	chr1	3379175	TT	failed	TT	GG	GG	GG	GG	GG	GG	TT	TT	TT	TT	TT	either parent or F1 failed	-
946	SYNGENTA16820	chr1	3379307	TT	CT	CT	TT	TT	TT	TT	TT	TT	TT	TT	TT	TT	TT	heterozygous in either parent	-
947	SYN9365	chr1	3380695	TT	TT	TT	CC	CC	CC	CC	CC	CC	TT	TT	TT	TT	TT	inconsistent inheritance in NILs	-
948	SYN9368	chr1	3380776	TT	failed	TT	CC	CC	CC	CC	CC	CC	TT	TT	TT	TT	TT	either parent or F1 failed	-
949	PZE-101003785	chr1	3638400	AA	AA	AA	AA	AA	AA	AA	AA	AA	AA	AA	AA	AA	AA	good quality SNP	monomorphic
950	SYN11492	chr1	3638422	AA	AA	AA	AA	AA	AA	AA	AA	AA	AA	AA	AA	AA	AA	good quality SNP	monomorphic
951	SYN11486	chr1	3638691	GG	GG	GG	GG	GG	GG	GG	GG	GG	GG	GG	GG	GG	GG	good quality SNP	monomorphic
952	SYN11494	chr1	3680965	GG	GG	GG	GG	GG	GG	GG	GG	GG	GG	failed	GG	GG	GG	good quality SNP	monomorphic
953	SYN11493	chr1	3681369	AA	AA	AA	AA	AA	AA	AA	AA	AA	AA	AA	AA	AA	AA	good quality SNP	monomorphic
954	SYN11490	chr1	3682038	GG	TT	GT	TT	TT	TT	TT	TT	TT	TT	TT	TT	GG	GG	good quality SNP	polymorphic
955	SYN11500	chr1	3682646	GG	AA	AG	AA	AA	AA	AA	AA	AA	AA	AA	AA	GG	GG	good quality SNP	polymorphic
956	SYN11501	chr1	3682713	GG	AA	AG	AA	AA	AA	AA	AA	AA	AA	AA	AA	GG	GG	good quality SNP	polymorphic
957	SYN11503	chr1	3682739	AA	GG	AG	GG	GG	GG	GG	GG	GG	GG	GG	GG	AA	AA	good quality SNP	polymorphic
958	SYN11491	chr1	3683507	TT	TT	TT	TT	TT	TT	TT	TT	TT	TT	TT	TT	TT	TT	good quality SNP	monomorphic
959	PZA02129.1	chr1	3706019	TT	CC	CT	CC	CC	CC	CC	CC	CC	CC	CC	CC	TT	TT	good quality SNP	polymorphic
960	PZE-101004328	chr1	3715329	CC	CC	CC	CC	CC	CC	CC	CC	CC	CC	CC	CC	CC	CC	good quality SNP	monomorphic
961	PZE-101004337	chr1	3803349	TT	GG	GT	GG	GG	GG	GG	GG	GG	GG	GG	GG	TT	TT	good quality SNP	polymorphic
962	PZE-101004387	chr1	3855565	TT	TT	TT	TT	TT	TT	TT	TT	TT	TT	TT	TT	TT	TT	good quality SNP	monomorphic
963	PZE-101004416	missing	-1	failed	failed	failed	failed	failed	failed	failed	failed	failed	failed	failed	failed	failed	failed	all failed	-
964	SYN15069	chr1	3862483	CC	CC	CC	CC	CC	CC	CC	CC	CC	CC	CC	CC	CC	CC	good quality SNP	monomorphic
965	SYN15073	chr1	3866298	TT	GG	failed	GG	GG	GG	GG	GG	GG	GG	GG	GG	TT	TT	either parent or F1 failed	-
966	SYN10469	chr1	3975021	GG	GG	GG	GG	GG	GG	GG	GG	GG	GG	GG	GG	GG	GG	good quality SNP	monomorphic
967	PZE-101004580	chr1	3979259	GG	GG	GG	GG	GG	GG	GG	GG	GG	GG	GG	GG	GG	GG	good quality SNP	monomorphic
968	SYN10465	chr1	3987208	failed	failed	failed	failed	failed	failed	failed	failed	failed	failed	failed	failed	failed	failed	all failed	-
969	PZE-101004923	chr1	4047538	TT	GG	failed	GG	GG	GG	GG	GG	GG	GG	GG	GG	TT	TT	either parent or F1 failed	-
970	SYN10467	chr1	4048522	TT	CC	CT	CC	CC	CC	CC	CC	CC	CC	CC	CC	TT	TT	good quality SNP	polymorphic
971	SYN10459	chr1	4050764	GG	AG	AG	AG	AG	AG	AG	AG	AG	AG	AG	AG	GG	GG	heterozygous in either parent	-
972	PZE-101005008	chr1	4123578	AA	AA	AA	AA	AA	AA	AA	AA	AA	AA	AA	AA	AA	AA	good quality SNP	monomorphic
973	PZE-101005032	chr1	4160138	AA	AA	AA	AA	AA	AA	AA	AA	AA	AA	AA	AA	AA	AA	good quality SNP	monomorphic
974	PZA00393.1	chr1	4175293	TT	CC	CT	CC	CC	CC	CC	CC	CC	CC	CC	CC	TT	TT	good quality SNP	polymorphic
975	PUT-163a-29543981-1758	chr1	4214309	GG	GG	GG	GG	GG	GG	GG	GG	GG	GG	GG	GG	GG	GG	good quality SNP	monomorphic
976	PUT-163a-29543981-1757	chr1	4214326	AA	AA	AA	AA	AA	AA	AA	AA	AA	AA	AA	AA	AA	AA	good quality SNP	monomorphic
977	SYN5932	chr1	4242757	CC	CC	CC	CC	CC	CC	CC	CC	CC	CC	CC	CC	CC	CC	good quality SNP	monomorphic
978	SYN5936	chr1	4295563	TT	CC	CT	CC	CC	CC	CC	CC	CC	CC	CC	CC	TT	TT	good quality SNP	polymorphic
979	SYN5934	chr1	4297279	CC	CC	CC	CC	CC	CC	CC	CC	CC	CC	CC	CC	CC	CC	good quality SNP	monomorphic
980	SYN5935	chr1	4330815	TT	CC	failed	CC	CC	CC	CC	CC	CC	CC	CC	CC	TT	TT	either parent or F1 failed	-
981	SYN7380	chr1	4425296	TT	failed	TT	failed	failed	failed	failed	failed	failed	failed	failed	failed	TT	TT	either parent or F1 failed	-
982	SYN7378	chr1	4425801	TT	failed	TT	failed	failed	failed	failed	failed	failed	failed	failed	failed	TT	TT	either parent or F1 failed	-
983	PZA02869.8	chr1	4429897	CC	CC	CC	CC	CC	CC	CC	CC	CC	CC	CC	CC	CC	CC	good quality SNP	monomorphic
984	PZE-101005765	chr1	4431142	TT	TT	TT	TT	TT	TT	TT	TT	TT	TT	TT	TT	TT	TT	good quality SNP	monomorphic
985	PZE-101005766	chr1	4431359	TT	TT	TT	TT	TT	TT	TT	TT	TT	TT	TT	TT	TT	TT	good quality SNP	monomorphic
986	PZE-101005770	chr1	4432236	GG	GG	GG	GG	GG	GG	GG	GG	GG	GG	GG	GG	GG	GG	good quality SNP	monomorphic
987	PZE-101005806	chr1	4484343	GG	GG	GG	GG	GG	GG	GG	GG	GG	GG	GG	GG	GG	GG	good quality SNP	monomorphic
988	PZE-101005818	chr1	4484999	CC	TT	CT	TT	TT	TT	TT	TT	TT	TT	TT	TT	CC	CC	good quality SNP	polymorphic
989	PZE-101005831	chr1	4485476	AA	AA	AA	AA	AA	AA	AA	AA	AA	AA	AA	AA	AA	AA	good quality SNP	monomorphic
990	SYN7383	chr1	4493181	failed	failed	failed	failed	failed	failed	failed	failed	failed	failed	failed	failed	failed	failed	all failed	-
991	SYN7752	chr1	4688461	GG	GG	GG	GG	GG	GG	GG	GG	GG	GG	GG	GG	GG	GG	good quality SNP	monomorphic
992	SYN7750	missing	-1	failed	failed	failed	failed	failed	failed	failed	failed	failed	failed	failed	failed	failed	failed	all failed	-
993	SYN7751	chr1	4689089	failed	failed	failed	failed	failed	failed	failed	failed	failed	failed	failed	failed	failed	failed	all failed	-
994	SYN7755	chr1	4693577	TT	GG	GT	GG	GG	GG	GG	GG	GG	GG	GG	GG	TT	TT	good quality SNP	polymorphic
995	SYN7754	chr1	4693582	failed	failed	failed	failed	failed	failed	failed	failed	failed	failed	failed	failed	failed	failed	all failed	-
996	SYN7746	missing	-1	failed	failed	failed	failed	failed	failed	failed	failed	failed	failed	failed	failed	failed	failed	all failed	-
997	PUT-163a-50325923-2183	chr1	4731402	CC	failed	CC	failed	failed	failed	failed	failed	failed	failed	failed	failed	CC	CC	either parent or F1 failed	-
998	PUT-163a-50325923-2184	chr1	4731441	GG	GG	GG	GG	GG	GG	GG	GG	GG	GG	GG	GG	GG	GG	good quality SNP	monomorphic
999	SYN10708	chr1	4737662	AA	GG	AG	GG	GG	GG	GG	GG	GG	GG	GG	GG	AA	AA	good quality SNP	polymorphic
1000	SYN10711	chr1	4738754	GG	AA	AG	AA	AA	AA	AA	AA	AA	AA	AA	AA	GG	GG	good quality SNP	polymorphic
1001	SYN10714	chr1	4739138	CC	CC	CC	CC	CC	CC	CC	CC	CC	CC	CC	CC	CC	CC	good quality SNP	monomorphic
1002	SYN10715	chr1	4739155	GG	GG	GG	GG	GG	GG	GG	GG	GG	GG	GG	GG	GG	GG	good quality SNP	monomorphic
1003	SYN10709	chr1	4741102	GG	failed	GG	failed	failed	failed	failed	failed	failed	failed	failed	failed	GG	GG	either parent or F1 failed	-
1004	PZE-101006745	chr1	4769244	AA	failed	AA	failed	failed	failed	failed	failed	failed	failed	failed	failed	AA	AA	either parent or F1 failed	-
1005	PZD00021.2	chr1	4835538	TT	TT	TT	TT	TT	TT	TT	TT	TT	TT	TT	TT	TT	TT	good quality SNP	monomorphic
1006	PZD00020.2	chr1	4835690	CC	CC	CC	CC	CC	CC	CC	CC	CC	CC	CC	CC	CC	CC	good quality SNP	monomorphic
1007	PZD00020.4	chr1	4835952	TT	TT	TT	TT	TT	TT	TT	TT	TT	TT	TT	TT	TT	TT	good quality SNP	monomorphic
1008	PZD00081.2	chr1	4836542	CC	CC	CC	CC	CC	CC	CC	CC	CC	CC	CC	CC	CC	CC	good quality SNP	monomorphic
1009	PZD00019.1	chr1	4912321	TT	TT	TT	TT	TT	TT	TT	TT	TT	TT	TT	TT	TT	TT	good quality SNP	monomorphic
1010	zagl1.1	chr1	4912526	AA	AA	AA	AA	AA	AA	AA	AA	AA	AA	AA	AA	AA	AA	good quality SNP	monomorphic
1011	PZE-101006890	chr1	4966380	AA	AA	AA	AA	failed	AA	AA	AA	failed	failed	failed	AA	AA	AA	good quality SNP	monomorphic
1012	SYN11315	chr1	4967310	AA	AA	AA	AA	AA	AA	AA	AA	AA	AA	AA	AA	AA	AA	good quality SNP	monomorphic
1013	SYN11314	missing	-1	failed	failed	failed	failed	failed	failed	failed	failed	failed	failed	failed	failed	failed	failed	all failed	-
1014	ZM013498-0200	chr1	4975596	GG	GG	GG	GG	GG	GG	GG	GG	GG	GG	GG	GG	GG	GG	good quality SNP	monomorphic
1015	SYN11308	chr1	5062538	GG	GG	GG	GG	GG	GG	GG	GG	GG	GG	GG	GG	GG	GG	good quality SNP	monomorphic
1016	SYN11309	chr1	5063910	failed	failed	failed	failed	failed	failed	failed	failed	failed	failed	failed	failed	failed	failed	all failed	-
1017	SYN11325	chr1	5065707	GG	GG	GG	GG	GG	GG	GG	GG	GG	GG	GG	GG	GG	GG	good quality SNP	monomorphic
1018	PZE-101007769	chr1	5220190	failed	CC	CC	CC	CC	CC	CC	CC	CC	CC	CC	CC	CC	CC	either parent or F1 failed	-
1019	SYN36149	chr1	5299776	AA	AA	AA	AA	AA	AA	AA	AA	AA	AA	AA	AA	AA	AA	good quality SNP	monomorphic
1020	SYN36150	chr1	5299808	TT	TT	TT	TT	TT	TT	TT	TT	TT	TT	TT	TT	TT	TT	good quality SNP	monomorphic
1021	SYN36142	chr1	5299969	GG	GG	GG	GG	GG	GG	GG	GG	GG	GG	GG	GG	GG	GG	good quality SNP	monomorphic
1022	SYN36143	chr1	5300309	TT	TT	TT	TT	TT	TT	TT	TT	TT	TT	TT	TT	TT	TT	good quality SNP	monomorphic
1023	PZA01022.1	chr1	5300434	CC	TT	CT	TT	TT	TT	TT	TT	TT	TT	failed	TT	CC	CC	good quality SNP	polymorphic
1024	SYN36146	chr1	5310872	TT	CC	CT	CC	CC	CC	CC	CC	CC	CC	CC	CC	TT	TT	good quality SNP	polymorphic
1025	SYN6288	chr1	5321095	failed	failed	failed	failed	failed	failed	failed	failed	failed	failed	failed	failed	failed	failed	all failed	-
1026	PZB00919.1	chr1	5353316	CC	AA	AC	AA	AA	AA	AA	AA	AA	AA	AA	AA	CC	CC	good quality SNP	polymorphic
1027	SYN6290	chr1	5362253	failed	failed	failed	failed	failed	failed	failed	failed	failed	failed	failed	failed	failed	failed	all failed	-
1028	SYN10139	chr1	5411692	TT	CC	CT	CC	CC	CC	CC	CC	CC	CC	CC	CC	TT	TT	good quality SNP	polymorphic
1029	PZE-101008684	chr1	5513283	failed	failed	failed	failed	failed	failed	failed	failed	failed	failed	failed	failed	failed	failed	all failed	-
1030	PZE-101008685	chr1	5513727	GG	GG	GG	GG	GG	GG	GG	GG	GG	GG	GG	GG	GG	GG	good quality SNP	monomorphic
1031	PZE-101009163	chr1	5626114	TT	CC	CT	CC	CC	CC	CC	CC	CC	CC	CC	CC	TT	TT	good quality SNP	polymorphic
1032	PZE-101009215	chr1	5741967	AA	AA	AA	AA	AA	AA	AA	AA	AA	AA	AA	AA	AA	AA	good quality SNP	monomorphic
1033	PZE-101009310	chr1	5766512	TT	TT	TT	TT	TT	TT	TT	TT	TT	TT	TT	TT	TT	TT	good quality SNP	monomorphic
1034	PZE-101009312	chr1	5768048	TT	TT	TT	TT	TT	TT	TT	TT	TT	TT	TT	TT	TT	TT	good quality SNP	monomorphic
1035	PUT-163a-86470789-4503	chr1	5776015	GG	AA	AG	AA	AA	AA	AA	AA	AA	AA	AA	AA	GG	GG	good quality SNP	polymorphic
1036	PUT-163a-86470789-4504	chr1	5776032	TT	TT	TT	TT	TT	TT	TT	TT	TT	TT	TT	TT	TT	TT	good quality SNP	monomorphic
1037	PZE-101009528	chr1	5784336	TT	CC	CT	CC	CC	CC	CC	CC	CC	CC	CC	CC	TT	TT	good quality SNP	polymorphic
1038	PZE-101009538	chr1	5787930	GG	AA	failed	AA	AA	AA	AA	AA	AA	AA	AA	AA	GG	GG	either parent or F1 failed	-
1039	PZE-101009582	chr1	5806301	AA	AA	AA	AA	AA	AA	AA	AA	AA	AA	AA	AA	AA	AA	good quality SNP	monomorphic
1040	PZE-101009670	chr1	5936612	CC	TT	CT	TT	TT	TT	TT	TT	TT	TT	TT	TT	CC	CC	good quality SNP	polymorphic
1041	SYN6322	chr1	6179473	CC	CC	CC	CC	CC	CC	CC	CC	CC	CC	CC	CC	CC	CC	good quality SNP	monomorphic
1042	SYN6315	chr1	6181707	GG	GG	GG	GG	GG	GG	GG	GG	GG	GG	GG	GG	GG	GG	good quality SNP	monomorphic
1043	SYN6319	chr1	6182434	failed	failed	failed	failed	failed	failed	failed	failed	failed	failed	failed	failed	failed	failed	all failed	-
1044	SYN6312	chr1	6182714	AA	AA	AA	AA	AA	AA	AA	AA	AA	AA	AA	AA	AA	AA	good quality SNP	monomorphic
1045	SYN6333	chr1	6182909	failed	failed	failed	failed	failed	failed	failed	failed	failed	failed	failed	failed	failed	failed	all failed	-
1046	PUT-163a-13237058-195	chr1	6184700	GG	AA	AG	AA	AA	AA	AA	AA	AA	AA	AA	AA	GG	GG	good quality SNP	polymorphic
1047	SYN6339	chr1	6184846	GG	GG	GG	GG	GG	GG	GG	GG	GG	GG	GG	GG	GG	GG	good quality SNP	monomorphic
1048	SYN6338	chr1	6184852	TT	TT	TT	TT	TT	TT	TT	TT	TT	TT	TT	TT	TT	TT	good quality SNP	monomorphic
1049	SYN6314	chr1	6185071	GG	GG	GG	failed	failed	GG	failed	failed	failed	failed	failed	GG	GG	GG	good quality SNP	monomorphic
1050	SYN6341	chr1	6187115	failed	failed	failed	failed	failed	failed	failed	failed	failed	failed	failed	failed	failed	failed	all failed	-
1051	SYN6335	chr1	6187187	TT	TT	TT	TT	TT	TT	TT	TT	TT	TT	TT	TT	TT	TT	good quality SNP	monomorphic
1052	SYN6346	chr1	6187405	TT	TT	TT	TT	TT	TT	TT	TT	TT	TT	TT	TT	TT	TT	good quality SNP	monomorphic
1053	SYN6331	chr1	6203817	GG	TT	GT	TT	TT	TT	TT	TT	TT	TT	TT	TT	GG	GG	good quality SNP	polymorphic
1054	SYN6318	chr1	6206622	TT	TT	TT	TT	TT	TT	TT	TT	TT	TT	TT	TT	TT	TT	good quality SNP	monomorphic
1055	SYN6326	chr1	6206994	AA	AA	AA	AA	AA	AA	AA	AA	AA	AA	AA	AA	AA	AA	good quality SNP	monomorphic
1056	SYN6317	chr1	6220493	CC	CC	CC	CC	CC	CC	CC	CC	CC	CC	CC	CC	CC	CC	good quality SNP	monomorphic
1057	SYN6320	chr1	6221172	CC	CC	CC	CC	CC	CC	CC	CC	CC	CC	CC	CC	CC	CC	good quality SNP	monomorphic
1058	SYN6337	chr1	6222592	CC	CC	CC	CC	CC	CC	CC	CC	CC	CC	CC	CC	CC	CC	good quality SNP	monomorphic
1059	PZE-101010560	chr1	6228318	GG	GG	GG	GG	GG	GG	GG	GG	GG	GG	GG	GG	GG	GG	good quality SNP	monomorphic
1060	PUT-163a-29543882-1755	chr1	6232488	AA	AA	AA	AA	AA	AA	AA	AA	AA	AA	AA	AA	AA	AA	good quality SNP	monomorphic
1061	PZE-101010649	chr1	6384464	GG	failed	GG	failed	failed	failed	failed	failed	failed	failed	failed	failed	GG	GG	either parent or F1 failed	-
1062	SYN36524	chr1	6397043	AA	AA	AA	AA	AA	AA	AA	AA	AA	AA	AA	AA	AA	AA	good quality SNP	monomorphic
1063	PZE-101010821	chr1	6404614	AA	AA	AA	AA	AA	AA	AA	AA	AA	AA	AA	AA	AA	AA	good quality SNP	monomorphic
1064	PZE-101010917	chr1	6498482	AA	AA	AA	AA	AA	AA	AA	AA	AA	AA	AA	AA	AA	AA	good quality SNP	monomorphic
1065	PUT-163a-148991740-713	chr1	6509763	failed	failed	failed	failed	failed	failed	failed	failed	failed	failed	failed	failed	failed	failed	all failed	-
1066	PUT-163a-148991740-712	chr1	6509828	TT	TT	TT	TT	TT	TT	TT	TT	TT	TT	TT	TT	TT	TT	good quality SNP	monomorphic
1067	PZE-101011048	chr1	6510426	CC	TT	CT	TT	TT	TT	TT	TT	TT	TT	TT	TT	CC	CC	good quality SNP	polymorphic
1068	PZE-101011197	chr1	6739903	AA	AA	AA	AA	AA	AA	AA	AA	AA	AA	AA	AA	AA	AA	good quality SNP	monomorphic
1069	PZE-101011230	chr1	6744663	AA	AA	AA	AA	AA	AA	AA	AA	AA	AA	AA	AA	AA	AA	good quality SNP	monomorphic
1070	PZE-101011364	chr1	6779420	failed	failed	failed	failed	failed	failed	failed	failed	failed	failed	failed	failed	failed	failed	all failed	-
1071	SYN13179	chr1	6799795	TT	GG	GT	GG	GG	GG	GG	GG	GG	GG	GG	GG	TT	TT	good quality SNP	polymorphic
1072	ZM012984-0229	chr1	6801381	GG	GG	GG	GG	GG	GG	GG	GG	GG	GG	GG	GG	GG	GG	good quality SNP	monomorphic
1073	SYN13174	chr1	6804569	TT	GG	GT	GG	GG	GG	GG	GG	GG	GG	GG	GG	TT	TT	good quality SNP	polymorphic
1074	SYN13182	chr1	6805932	CC	CC	CC	CC	CC	CC	CC	CC	CC	CC	CC	CC	CC	CC	good quality SNP	monomorphic
1075	SYN13173	chr1	6806236	failed	failed	failed	failed	failed	failed	failed	failed	failed	failed	failed	failed	failed	failed	all failed	-
1076	SYN13185	chr1	6806770	TT	TT	TT	TT	TT	TT	TT	TT	TT	TT	TT	TT	TT	TT	good quality SNP	monomorphic
1077	PZE-101011431	chr1	6806954	GG	GG	GG	GG	GG	GG	GG	GG	GG	GG	GG	GG	GG	GG	good quality SNP	monomorphic
1078	SYN13169	chr1	6809743	failed	failed	failed	failed	failed	failed	failed	failed	failed	failed	failed	failed	failed	failed	all failed	-
1079	SYN13177	chr1	6813012	AA	AA	AA	AA	AA	AA	AA	AA	AA	AA	AA	AA	AA	AA	good quality SNP	monomorphic
1080	SYN13175	chr1	6884627	failed	AA	AA	AA	AA	AA	AA	AA	AA	AA	AA	AA	AA	AA	either parent or F1 failed	-
1081	SYN13165	chr1	6885067	GG	GG	GG	GG	GG	GG	GG	GG	GG	GG	GG	GG	GG	GG	good quality SNP	monomorphic
1082	SYN13178	chr1	6886047	AA	GG	AG	GG	GG	GG	GG	GG	GG	GG	GG	GG	AA	AA	good quality SNP	polymorphic
1083	SYN13171	chr1	6886373	TT	TT	TT	TT	TT	TT	TT	TT	TT	TT	TT	TT	TT	TT	good quality SNP	monomorphic
1084	SYN13170	chr1	6886491	TT	CC	CT	CC	CC	CC	CC	CC	CC	CC	CC	CC	TT	TT	good quality SNP	polymorphic
1085	SYN7706	chr1	7008919	AA	AA	AA	AA	AA	AA	AA	AA	AA	AA	AA	AA	AA	AA	good quality SNP	monomorphic
1086	SYN7705	chr1	7008926	AA	AA	AA	AA	AA	AA	AA	AA	AA	AA	AA	AA	AA	AA	good quality SNP	monomorphic
1087	PZE-101011781	chr1	7008949	failed	failed	failed	failed	failed	failed	failed	failed	failed	failed	failed	failed	failed	failed	all failed	-
1088	PZE-101011906	chr1	7046380	CC	CC	CC	CC	CC	CC	CC	CC	CC	CC	CC	CC	CC	CC	good quality SNP	monomorphic
1089	SYN7697	chr1	7046577	AA	AA	AA	AA	AA	AA	AA	AA	AA	AA	AA	AA	AA	AA	good quality SNP	monomorphic
1090	SYN7702	chr1	7053290	GG	AA	AG	AA	AA	AA	AA	AA	AA	AA	AA	AA	GG	GG	good quality SNP	polymorphic
1091	SYNGENTA6009	chr1	7054052	GG	GG	GG	GG	GG	GG	GG	GG	GG	GG	GG	GG	GG	GG	good quality SNP	monomorphic
1092	SYN7698	chr1	7124712	GG	GG	GG	GG	GG	GG	GG	GG	GG	GG	GG	GG	GG	GG	good quality SNP	monomorphic
1093	SYN7696	chr1	7130894	TT	CC	TT	CC	CC	CC	CC	CC	CC	CC	CC	CC	TT	TT	inconsistent inheritance in F1 hybrid	-
1094	SYN20420	chr1	7155691	TT	TT	TT	TT	TT	TT	TT	TT	TT	TT	TT	TT	TT	TT	good quality SNP	monomorphic
1095	SYN12336	chr1	7305871	CC	CC	CC	CC	CC	CC	CC	CC	CC	CC	CC	CC	CC	CC	good quality SNP	monomorphic
1096	SYN12337	chr1	7310137	CC	TT	CT	TT	TT	TT	TT	TT	TT	TT	TT	TT	CC	CC	good quality SNP	polymorphic
1097	PZE-101012517	chr1	7310158	AA	GG	AG	GG	GG	GG	GG	GG	GG	GG	GG	GG	AA	AA	good quality SNP	polymorphic
1098	SYN12340	chr1	7310688	GG	AA	AG	AA	failed	AA	AA	AA	AA	AA	failed	AA	GG	GG	good quality SNP	polymorphic
1099	SYN12338	chr1	7310754	AA	AA	AA	AA	AA	AA	AA	AA	AA	AA	AA	AA	AA	AA	good quality SNP	monomorphic
1100	SYN13394	chr1	7419471	AA	AA	AA	AA	AA	AA	AA	AA	AA	AA	AA	AA	AA	AA	good quality SNP	monomorphic
1101	SYN13399	chr1	7451457	failed	failed	failed	failed	failed	failed	failed	failed	failed	failed	failed	failed	failed	failed	all failed	-
1102	SYN13400	chr1	7451544	CC	CC	CC	CC	CC	CC	CC	CC	CC	CC	CC	CC	CC	CC	good quality SNP	monomorphic
1103	SYN13397	chr1	7529503	TT	CC	CT	CC	CC	CC	CC	CC	CC	CC	failed	CC	TT	TT	good quality SNP	polymorphic
1104	SYN13396	chr1	7532176	CC	TT	failed	TT	TT	TT	TT	TT	TT	TT	TT	TT	CC	CC	either parent or F1 failed	-
1105	SYN13395	chr1	7532975	TT	TT	TT	TT	TT	TT	TT	TT	TT	TT	TT	TT	TT	TT	good quality SNP	monomorphic
1106	PZE-101013598	chr1	7651091	TT	TT	TT	TT	TT	TT	TT	TT	TT	TT	TT	TT	TT	TT	good quality SNP	monomorphic
1107	SYN13519	chr1	7651793	CC	CC	CC	CC	CC	CC	CC	CC	CC	CC	CC	CC	CC	CC	good quality SNP	monomorphic
1108	SYN13518	chr1	7662207	AA	GG	AG	GG	GG	GG	GG	GG	GG	GG	GG	GG	AA	AA	good quality SNP	polymorphic
1109	PZE-101013633	chr1	7664009	failed	failed	failed	failed	failed	failed	failed	failed	failed	failed	failed	failed	failed	failed	all failed	-
1110	PZE-101013646	chr1	7678165	GG	GG	GG	GG	GG	GG	GG	GG	GG	GG	GG	GG	GG	GG	good quality SNP	monomorphic
1111	PZE-101013713	chr1	7787322	TT	CC	TT	CC	failed	CC	CC	CC	CC	CC	CC	CC	TT	TT	inconsistent inheritance in F1 hybrid	-
1112	SYNGENTA0547	chr1	7823589	TT	TT	TT	TT	TT	TT	TT	TT	TT	TT	TT	TT	TT	TT	good quality SNP	monomorphic
1113	PZE-101013772	chr1	7823677	AA	AA	AA	AA	AA	AA	AA	AA	AA	AA	AA	AA	AA	AA	good quality SNP	monomorphic
1114	PZE-101013802	chr1	7824474	TT	TT	TT	TT	TT	TT	TT	TT	TT	TT	TT	TT	TT	TT	good quality SNP	monomorphic
1115	PHM1699.29	chr1	7826770	TT	CC	failed	CC	CC	CC	CC	CC	CC	CC	CC	CC	TT	TT	either parent or F1 failed	-
1116	PZE-101013818	chr1	7829072	TT	TT	TT	TT	TT	TT	TT	TT	TT	TT	TT	TT	TT	TT	good quality SNP	monomorphic
1117	SYN10900	chr1	7830177	TT	TT	TT	TT	TT	TT	TT	TT	TT	TT	TT	TT	TT	TT	good quality SNP	monomorphic
1118	SYN10896	chr1	7830634	CC	CC	CC	CC	CC	CC	CC	CC	CC	CC	CC	CC	CC	CC	good quality SNP	monomorphic
1119	SYN6411	chr1	7928846	GG	GG	GG	GG	GG	GG	GG	GG	GG	GG	GG	GG	GG	GG	good quality SNP	monomorphic
1120	SYN6413	chr1	7928849	GG	TT	GT	TT	TT	TT	TT	TT	TT	TT	TT	TT	GG	GG	good quality SNP	polymorphic
1121	PZE-101014003	chr1	7960963	GG	GG	GG	GG	GG	GG	GG	GG	GG	GG	GG	GG	GG	GG	good quality SNP	monomorphic
1122	PZE-101014135	chr1	7994853	TT	failed	failed	failed	failed	AA	failed	failed	failed	failed	failed	AA	failed	TT	either parent or F1 failed	-
1123	PZE-101014266	chr1	8063131	AA	GG	AG	GG	GG	GG	GG	GG	GG	GG	GG	GG	AA	AA	good quality SNP	polymorphic
1124	SYN6732	chr1	8098703	CC	CC	CC	CC	CC	CC	CC	CC	CC	CC	CC	CC	CC	CC	good quality SNP	monomorphic
1125	SYN6740	chr1	8098811	GG	GG	GG	GG	GG	GG	GG	GG	GG	GG	GG	GG	GG	GG	good quality SNP	monomorphic
1126	SYN6742	chr1	8098826	AA	AA	AA	AA	AA	AA	AA	AA	AA	AA	AA	AA	AA	AA	good quality SNP	monomorphic
1127	SYN6738	chr1	8099067	GG	GG	GG	GG	GG	GG	GG	GG	GG	GG	GG	GG	GG	GG	good quality SNP	monomorphic
1128	SYN6739	chr1	8099082	CC	CC	CC	CC	CC	CC	CC	CC	CC	CC	CC	CC	CC	CC	good quality SNP	monomorphic
1129	SYN6737	chr1	8099557	GG	GG	GG	GG	GG	GG	GG	GG	GG	GG	GG	GG	GG	GG	good quality SNP	monomorphic
1130	SYN6733	chr1	8106316	TT	TT	TT	TT	TT	TT	TT	TT	TT	TT	TT	TT	TT	TT	good quality SNP	monomorphic
1131	SYN35551	chr1	8366368	AA	GG	AG	GG	GG	GG	GG	GG	GG	GG	GG	GG	AA	AA	good quality SNP	polymorphic
1132	SYN35550	chr1	8366411	GG	TT	GT	TT	TT	TT	TT	TT	TT	TT	TT	TT	GG	GG	good quality SNP	polymorphic
1133	SYN35545	chr1	8367805	TT	CC	CT	CC	CC	CC	CC	CC	CC	CC	CC	CC	TT	TT	good quality SNP	polymorphic
1134	PZA00528.1	chr1	8367947	AA	CC	AC	CC	CC	CC	CC	CC	CC	CC	CC	CC	AA	AA	good quality SNP	polymorphic
1135	SYN35543	chr1	8370608	CC	TT	CT	TT	TT	TT	TT	TT	TT	TT	TT	TT	CC	CC	good quality SNP	polymorphic
1136	PZE-101014720	chr1	8421586	failed	failed	failed	failed	failed	failed	failed	failed	failed	failed	failed	failed	failed	failed	all failed	-
1137	PZE-101014824	chr1	8430539	failed	failed	failed	failed	failed	failed	failed	failed	failed	failed	failed	failed	failed	failed	all failed	-
1138	PZA-000175002	chr1	8510027	TT	AA	AT	AA	AA	AA	AA	AA	AA	AA	AA	AA	TT	TT	good quality SNP	polymorphic
1139	SYN11909	chr1	8551263	CC	TT	CT	TT	TT	TT	TT	TT	TT	TT	TT	TT	CC	CC	good quality SNP	polymorphic
1140	SYN11901	chr1	8552681	GG	GG	GG	GG	GG	GG	GG	GG	GG	GG	GG	GG	GG	GG	good quality SNP	monomorphic
1141	SYN11906	chr1	8588352	TT	TT	TT	TT	TT	TT	TT	TT	TT	TT	TT	TT	TT	TT	good quality SNP	monomorphic
1142	SYN11911	chr1	8588823	GG	TT	GT	TT	TT	TT	TT	TT	TT	TT	TT	TT	GG	GG	good quality SNP	polymorphic
1143	SYN11912	chr1	8589196	AA	GG	AG	GG	GG	GG	GG	GG	GG	GG	GG	GG	AA	AA	good quality SNP	polymorphic
1144	SYN11928	chr1	8589639	CC	TT	CT	TT	TT	TT	TT	TT	TT	TT	failed	TT	CC	CC	good quality SNP	polymorphic
1145	SYN11904	chr1	8590143	TT	TT	TT	TT	TT	TT	TT	TT	TT	TT	TT	TT	TT	TT	good quality SNP	monomorphic
1146	SYN11902	chr1	8593713	CC	TT	CT	TT	TT	TT	TT	TT	TT	TT	TT	TT	CC	CC	good quality SNP	polymorphic
1147	SYN11929	chr1	8594110	CC	TT	CT	TT	TT	TT	TT	TT	TT	TT	TT	TT	CC	CC	good quality SNP	polymorphic
1148	PZE-101015149	chr1	8594287	AA	AA	AA	AA	AA	AA	AA	AA	AA	AA	AA	AA	AA	AA	good quality SNP	monomorphic
1149	SYN11903	chr1	8594350	TT	TT	TT	TT	TT	TT	TT	TT	TT	TT	TT	TT	TT	TT	good quality SNP	monomorphic
1150	SYN11908	chr1	8594482	CC	AA	AC	AA	AA	AA	AA	AA	AA	AA	AA	AA	CC	CC	good quality SNP	polymorphic
1151	SYN11910	chr1	8602286	CC	AA	AC	AA	AA	AA	AA	AA	AA	AA	AA	AA	CC	CC	good quality SNP	polymorphic
1152	SYN11915	chr1	8602987	TT	GG	GT	GG	GG	GG	GG	GG	GG	GG	GG	GG	TT	TT	good quality SNP	polymorphic
1153	PZE-101015469	chr1	8604738	TT	TT	TT	TT	TT	TT	TT	TT	TT	TT	TT	TT	TT	TT	good quality SNP	monomorphic
1154	PZE-101015471	chr1	8605093	GG	GG	GG	GG	GG	GG	GG	GG	GG	GG	GG	GG	GG	GG	good quality SNP	monomorphic
1155	PZE-101015503	chr1	8605790	AA	AA	AA	AA	AA	AA	AA	AA	AA	AA	AA	AA	AA	AA	good quality SNP	monomorphic
1156	PZE-101015732	missing	-1	failed	failed	failed	failed	failed	failed	failed	failed	failed	failed	failed	failed	failed	failed	all failed	-
1157	PZE-101015733	chr1	8731769	failed	failed	failed	failed	failed	failed	failed	failed	failed	failed	failed	failed	failed	failed	all failed	-
1158	SYN6211	chr1	8915303	GG	AA	AG	AA	AA	AA	AA	AA	AA	AA	AA	AA	GG	GG	good quality SNP	polymorphic
1159	SYN6207	chr1	8917545	GG	AA	failed	AA	AA	AA	AA	AA	AA	AA	AA	AA	GG	GG	either parent or F1 failed	-
1160	SYN6208	chr1	8945504	GG	AA	failed	AA	AA	AA	AA	AA	AA	AA	AA	AA	GG	GG	either parent or F1 failed	-
1161	SYN6209	chr1	8950704	AA	GG	AG	GG	GG	GG	GG	GG	GG	GG	GG	GG	AA	AA	good quality SNP	polymorphic
1162	PZA00447.5	chr1	9023845	AA	AA	AA	AA	AA	AA	AA	AA	AA	AA	AA	AA	AA	AA	good quality SNP	monomorphic
1163	PZA00447.6	chr1	9023947	CC	CC	CC	CC	CC	CC	CC	CC	CC	CC	CC	CC	CC	CC	good quality SNP	monomorphic
1164	PZA00447.8	chr1	9023989	CC	CC	CC	CC	CC	CC	CC	CC	CC	CC	CC	CC	CC	CC	good quality SNP	monomorphic
1165	PZB01915.1	chr1	9029842	GG	GG	GG	GG	GG	GG	GG	GG	GG	GG	GG	GG	GG	GG	good quality SNP	monomorphic
1166	SYNGENTA14387	chr1	9031308	TT	TT	TT	TT	TT	TT	TT	TT	TT	TT	TT	TT	TT	TT	good quality SNP	monomorphic
1167	PZA00731.6	chr1	9300392	GG	GG	GG	GG	GG	GG	GG	GG	GG	GG	GG	GG	GG	GG	good quality SNP	monomorphic
1168	PZA00731.7	chr1	9300541	AA	GG	AG	GG	GG	GG	GG	GG	GG	GG	GG	GG	AA	AA	good quality SNP	polymorphic
1169	PZE-101016495	chr1	9301468	TT	TT	TT	TT	TT	TT	TT	TT	TT	TT	TT	TT	TT	TT	good quality SNP	monomorphic
1170	PZE-101016496	chr1	9301495	AA	GG	AG	GG	GG	GG	GG	GG	GG	GG	GG	GG	AA	AA	good quality SNP	polymorphic
1171	SYN21172	chr1	9348931	GG	AA	AG	AA	AA	AA	AA	AA	AA	AA	AA	AA	GG	GG	good quality SNP	polymorphic
1172	SYN21171	chr1	9349121	TT	GG	GT	GG	GG	GG	GG	GG	GG	GG	GG	GG	TT	TT	good quality SNP	polymorphic
1173	SYN21174	chr1	9349190	AA	GG	AG	GG	GG	GG	GG	GG	GG	GG	GG	GG	AA	AA	good quality SNP	polymorphic
1174	SYN21175	chr1	9349233	AA	GG	AG	GG	GG	GG	GG	GG	GG	GG	GG	GG	AA	AA	good quality SNP	polymorphic
1175	SYN14137	chr1	9378225	CC	CC	CC	CC	CC	CC	CC	CC	CC	CC	CC	CC	CC	CC	good quality SNP	monomorphic
1176	SYN14140	chr1	9379379	GG	GG	GG	GG	GG	GG	GG	GG	GG	GG	GG	GG	GG	GG	good quality SNP	monomorphic
1177	SYN14142	chr1	9415657	TT	TT	TT	TT	TT	TT	TT	TT	TT	TT	TT	TT	TT	TT	good quality SNP	monomorphic
1178	SYN14141	chr1	9416093	GG	AA	AG	AA	AA	AA	AA	AA	AA	AA	AA	AA	GG	GG	good quality SNP	polymorphic
1179	SYN14147	chr1	9416225	GG	AA	AG	AA	AA	AA	AA	AA	AA	AA	AA	AA	GG	GG	good quality SNP	polymorphic
1180	SYN14146	chr1	9416279	TT	TT	TT	TT	TT	TT	TT	TT	TT	TT	TT	TT	TT	TT	good quality SNP	monomorphic
1181	SYN14145	chr1	9416401	CC	CC	CC	CC	CC	CC	CC	CC	CC	CC	CC	CC	CC	CC	good quality SNP	monomorphic
1182	SYN14144	chr1	9416402	AA	AA	AA	AA	AA	AA	AA	AA	AA	AA	AA	AA	AA	AA	good quality SNP	monomorphic
1183	SYN14143	chr1	9416770	TT	CC	CT	CC	CC	CC	CC	CC	CC	CC	CC	CC	TT	TT	good quality SNP	polymorphic
1184	SYN14138	chr1	9416952	AA	AA	AA	AA	AA	AA	AA	AA	AA	AA	AA	AA	AA	AA	good quality SNP	monomorphic
1185	PZE-101016971	chr1	9417218	CC	CC	CC	CC	CC	CC	CC	CC	CC	CC	CC	CC	CC	CC	good quality SNP	monomorphic
1186	PZE-101016973	chr1	9417272	GG	GG	GG	GG	GG	GG	GG	GG	GG	GG	GG	GG	GG	GG	good quality SNP	monomorphic
1187	SYN10548	chr1	9508077	AA	GG	AG	GG	GG	GG	GG	GG	GG	GG	GG	GG	AA	AA	good quality SNP	polymorphic
1188	SYN10549	chr1	9508113	TT	CC	CT	CC	CC	CC	CC	CC	CC	CC	CC	CC	TT	TT	good quality SNP	polymorphic
1189	SYN10544	chr1	9530939	TT	failed	TT	failed	failed	CC	failed	failed	failed	failed	failed	CC	TT	TT	either parent or F1 failed	-
1190	SYN10543	chr1	9544037	GG	AA	AG	AA	AA	AA	AA	AA	AA	AA	AA	AA	GG	GG	good quality SNP	polymorphic
1191	PZE-101017187	chr1	9544052	GG	AA	AG	AA	AA	AA	AA	AA	AA	AA	AA	AA	GG	GG	good quality SNP	polymorphic
1192	SYN10542	chr1	9549897	GG	AA	AG	AA	AA	AA	AA	AA	AA	AA	AA	AA	GG	GG	good quality SNP	polymorphic
1193	SYN10547	chr1	9563569	TT	CC	CT	CC	CC	CC	CC	CC	CC	CC	CC	CC	TT	TT	good quality SNP	polymorphic
1194	PZE-101017262	chr1	9563756	GG	AA	AG	AA	AA	AA	AA	AA	AA	AA	AA	AA	GG	GG	good quality SNP	polymorphic
1195	SYN10546	chr1	9565539	CC	AA	AC	AA	AA	AA	AA	AA	AA	AA	AA	AA	CC	CC	good quality SNP	polymorphic
1196	PZE-101017380	chr1	9782709	TT	TT	TT	TT	TT	TT	TT	TT	TT	TT	TT	TT	TT	TT	good quality SNP	monomorphic
1197	PZE-101017463	chr1	9895324	GG	GG	GG	GG	GG	GG	GG	GG	GG	GG	GG	GG	GG	GG	good quality SNP	monomorphic
1198	PZE-101017487	chr1	9929335	GG	GG	GG	GG	GG	GG	GG	GG	GG	GG	GG	GG	GG	GG	good quality SNP	monomorphic
1199	SYN5905	chr1	9962493	TT	CC	CT	CC	CC	CC	CC	CC	CC	CC	CC	CC	TT	TT	good quality SNP	polymorphic
1200	PZE-101017580	chr1	9964858	AA	failed	AA	failed	failed	failed	failed	failed	failed	failed	failed	failed	AA	AA	either parent or F1 failed	-
1201	PZE-101017581	chr1	9964883	GG	failed	GG	failed	failed	failed	failed	failed	failed	failed	failed	failed	GG	GG	either parent or F1 failed	-
1202	SYN2431	chr1	10061451	CC	CC	CC	CC	CC	CC	CC	CC	CC	CC	CC	CC	CC	CC	good quality SNP	monomorphic
1203	SYN2434	chr1	10061660	failed	TT	TT	TT	TT	TT	TT	TT	TT	TT	TT	TT	TT	TT	either parent or F1 failed	-
1204	SYN2436	chr1	10062106	AA	CC	AC	CC	CC	CC	CC	CC	CC	CC	CC	CC	AA	AA	good quality SNP	polymorphic
1205	SYN2435	chr1	10062186	AA	failed	failed	failed	failed	failed	failed	failed	failed	failed	failed	CC	AA	AA	either parent or F1 failed	-
1206	PZA03519.2	chr1	10065856	GG	GG	GG	GG	GG	GG	GG	GG	GG	GG	GG	GG	GG	GG	good quality SNP	monomorphic
1207	PZA03519.1	chr1	10066126	TT	failed	TT	failed	failed	failed	failed	failed	failed	failed	failed	failed	TT	TT	either parent or F1 failed	-
1208	PZA03520.2	chr1	10067605	CC	TT	CT	TT	TT	TT	TT	TT	TT	TT	TT	TT	CC	CC	good quality SNP	polymorphic
1209	PZA03520.3	chr1	10067746	AA	AA	AA	AA	AA	AA	AA	AA	AA	AA	AA	AA	AA	AA	good quality SNP	monomorphic
1210	PZE-101017779	chr1	10068897	TT	CC	CT	CC	CC	CC	CC	CC	CC	CC	CC	CC	TT	TT	good quality SNP	polymorphic
1211	PZA00106.9	chr1	10069038	AA	GG	AG	GG	GG	GG	GG	GG	GG	GG	GG	GG	AA	AA	good quality SNP	polymorphic
1212	PZE-101017823	chr1	10333936	AA	failed	failed	failed	failed	failed	failed	failed	failed	failed	failed	failed	AA	AA	either parent or F1 failed	-
1213	PZE-101018023	chr1	10506267	TT	CC	failed	CC	CC	CC	CC	CC	CC	CC	CC	CC	TT	TT	either parent or F1 failed	-
1214	PZE-101018057	chr1	10509784	AA	AA	AA	AA	AA	AA	AA	AA	AA	AA	AA	AA	AA	AA	good quality SNP	monomorphic
1215	PZE-101018111	chr1	10511753	AA	failed	failed	failed	failed	failed	failed	failed	failed	failed	failed	failed	AA	AA	either parent or F1 failed	-
1216	PZE-101018160	chr1	10513071	CC	CC	CC	CC	CC	CC	CC	CC	CC	CC	CC	CC	CC	CC	good quality SNP	monomorphic
1217	PZE-101018199	chr1	10515514	AA	AA	AA	AA	AA	AA	AA	AA	AA	AA	AA	AA	AA	AA	good quality SNP	monomorphic
1218	PZE-101018206	chr1	10519928	CC	CC	CC	CC	CC	CC	CC	CC	CC	CC	CC	CC	CC	CC	good quality SNP	monomorphic
1219	PZE-101018214	chr1	10553092	CC	failed	CC	TT	failed	failed	failed	failed	failed	failed	failed	failed	CC	CC	either parent or F1 failed	-
1220	PZE-101018261	chr1	10557939	TT	CC	CT	CC	CC	CC	CC	CC	CC	CC	CC	CC	TT	TT	good quality SNP	polymorphic
1221	PZE-101018356	chr1	10561802	failed	CC	AC	CC	CC	CC	CC	CC	CC	CC	CC	CC	AA	AA	either parent or F1 failed	-
1222	PZE-101018400	chr1	10640072	CC	CC	CC	CC	CC	CC	CC	CC	CC	CC	CC	CC	CC	CC	good quality SNP	monomorphic
1223	PZE-101018404	chr1	10645434	GG	GG	GG	GG	GG	GG	GG	GG	GG	GG	GG	GG	GG	GG	good quality SNP	monomorphic
1224	PZE-101018411	chr1	10646789	TT	TT	TT	TT	TT	TT	TT	TT	TT	TT	TT	TT	TT	TT	good quality SNP	monomorphic
1225	PZE-101018453	chr1	10709606	GG	GG	GG	GG	GG	GG	GG	GG	GG	GG	GG	GG	GG	GG	good quality SNP	monomorphic
1226	PZE-101018516	chr1	10792867	TT	GG	GT	GG	GG	GG	GG	GG	GG	GG	GG	GG	TT	TT	good quality SNP	polymorphic
1227	PZE-101018566	chr1	10797016	failed	failed	failed	failed	failed	failed	failed	failed	failed	failed	failed	failed	failed	failed	all failed	-
1228	PZE-101018567	chr1	10798910	GG	GG	GG	GG	GG	GG	GG	GG	GG	GG	GG	GG	GG	GG	good quality SNP	monomorphic
1229	PZE-101018616	chr1	10811821	TT	GG	GT	GG	GG	GG	GG	GG	GG	GG	GG	GG	TT	TT	good quality SNP	polymorphic
1230	PZE-101018668	chr1	10816833	GG	AA	AG	AA	AA	AA	AA	AA	AA	AA	AA	AA	GG	GG	good quality SNP	polymorphic
1231	PZE-101018702	chr1	10841497	CC	failed	CC	failed	failed	failed	failed	failed	failed	failed	failed	failed	CC	CC	either parent or F1 failed	-
1232	PZE-101018729	chr1	10870567	failed	TT	GT	TT	TT	TT	TT	TT	TT	TT	TT	TT	GG	GG	either parent or F1 failed	-
1233	PZE-101018769	chr1	10873619	TT	CC	CT	CC	CC	CC	CC	CC	CC	CC	CC	CC	TT	TT	good quality SNP	polymorphic
1234	PZE-101018818	chr1	10877851	TT	GG	GT	GG	GG	GG	GG	GG	GG	GG	GG	GG	TT	TT	good quality SNP	polymorphic
1235	PZE-101018826	chr1	10878113	AA	GG	AG	GG	GG	GG	GG	GG	GG	GG	GG	GG	AA	AA	good quality SNP	polymorphic
1236	PZE-101018868	chr1	10935089	GG	AA	AG	AA	AA	AA	AA	AA	AA	AA	AA	AA	GG	GG	good quality SNP	polymorphic
1237	PZE-101019294	chr1	10968137	AA	AA	AA	AA	AA	AA	AA	AA	AA	AA	AA	AA	AA	AA	good quality SNP	monomorphic
1238	PZE-101019334	chr1	11083315	AA	GG	AG	GG	GG	GG	GG	GG	GG	GG	GG	GG	AA	AA	good quality SNP	polymorphic
1239	PZE-101019350	chr1	11087539	AA	AA	AA	AA	AA	AA	AA	AA	AA	AA	AA	AA	AA	AA	good quality SNP	monomorphic
1240	PZE-101019536	chr1	11364731	AA	AA	AA	AA	AA	AA	AA	AA	AA	AA	AA	AA	AA	AA	good quality SNP	monomorphic
1241	PZE-101019537	chr1	11364850	AA	AA	AA	AA	AA	AA	AA	AA	AA	AA	AA	AA	AA	AA	good quality SNP	monomorphic
1242	PZE-101019538	chr1	11365110	GG	GG	GG	GG	GG	GG	GG	GG	GG	GG	GG	GG	GG	GG	good quality SNP	monomorphic
1243	PZE-101019557	chr1	11372021	CC	CC	CC	CC	CC	CC	CC	CC	CC	CC	CC	CC	CC	CC	good quality SNP	monomorphic
1244	PZE-101019597	chr1	11436233	CC	TT	CT	TT	TT	TT	TT	TT	TT	TT	TT	TT	CC	CC	good quality SNP	polymorphic
1245	PZE-101019642	chr1	11438692	failed	failed	failed	failed	failed	failed	failed	failed	failed	failed	failed	failed	failed	failed	all failed	-
1246	SYN5764	chr1	11443822	TT	failed	GT	failed	failed	failed	failed	failed	failed	failed	failed	GG	TT	TT	either parent or F1 failed	-
1247	PZE-101019726	chr1	11450471	CC	TT	CT	TT	TT	TT	TT	TT	TT	TT	TT	TT	CC	CC	good quality SNP	polymorphic
1248	PZE-101019727	chr1	11450804	AA	AA	AA	AA	AA	AA	AA	AA	AA	AA	AA	AA	AA	AA	good quality SNP	monomorphic
1249	PZE-101019728	chr1	11451211	CC	CC	CC	CC	CC	CC	CC	CC	CC	CC	CC	CC	CC	CC	good quality SNP	monomorphic
1250	PZE-101019767	chr1	11495343	AA	AA	AA	AA	AA	AA	AA	AA	AA	AA	AA	AA	AA	AA	good quality SNP	monomorphic
1251	PZE-101019781	chr1	11509108	TT	TT	TT	TT	TT	TT	TT	TT	TT	TT	TT	TT	TT	TT	good quality SNP	monomorphic
1252	PZE-101019823	chr1	11649359	CC	CC	CC	CC	CC	CC	CC	CC	CC	CC	CC	CC	CC	CC	good quality SNP	monomorphic
1253	PZE-101019853	chr1	11723610	AA	AA	AA	AA	AA	AA	AA	AA	AA	AA	AA	AA	AA	AA	good quality SNP	monomorphic
1254	SYN20883	chr1	11874321	AA	GG	AG	GG	GG	GG	GG	GG	GG	GG	GG	GG	AA	AA	good quality SNP	polymorphic
1255	SYN20882	chr1	11904820	GG	AA	AG	AA	AA	AA	AA	AA	AA	AA	AA	AA	GG	GG	good quality SNP	polymorphic
1256	PZE-101020116	chr1	11913701	CC	CC	CC	CC	CC	CC	CC	CC	CC	CC	CC	CC	CC	CC	good quality SNP	monomorphic
1257	SYN20881	chr1	11914709	GG	GG	GG	GG	GG	GG	GG	GG	GG	GG	GG	GG	GG	GG	good quality SNP	monomorphic
1258	SYN34330	missing	-1	failed	failed	failed	failed	failed	failed	failed	failed	failed	failed	failed	failed	failed	failed	all failed	-
1259	PUT-163a-4647212-2116	chr1	11948426	CC	AA	failed	AA	AA	AA	AA	AA	AA	AA	failed	AA	AA	AA	either parent or F1 failed	-
1260	SYN34343	chr1	11951512	TT	failed	TT	failed	failed	failed	failed	failed	failed	failed	failed	failed	failed	failed	either parent or F1 failed	-
1261	SYN34345	chr1	11951530	TT	CC	CT	CC	CC	CC	CC	CC	CC	CC	CC	CC	CC	CC	good quality SNP	polymorphic
1262	SYN34331	chr1	11951608	TT	TT	TT	TT	TT	TT	TT	TT	TT	TT	TT	TT	TT	TT	good quality SNP	monomorphic
1263	SYN34328	chr1	11952057	TT	TT	TT	TT	TT	TT	TT	TT	TT	TT	TT	TT	TT	TT	good quality SNP	monomorphic
1264	SYN34334	chr1	11952360	GG	GG	GG	GG	GG	GG	GG	GG	GG	GG	GG	GG	GG	GG	good quality SNP	monomorphic
1265	SYN34332	chr1	11952775	failed	CC	CT	CC	CC	CC	CC	CC	CC	CC	CC	CC	CC	CC	either parent or F1 failed	-
1266	SYN34342	chr1	11954418	TT	TT	TT	TT	TT	TT	TT	TT	TT	TT	TT	TT	TT	TT	good quality SNP	monomorphic
1267	SYN34325	chr1	11955724	GG	GG	GG	GG	GG	GG	GG	GG	GG	GG	GG	GG	GG	GG	good quality SNP	monomorphic
1268	SYN34329	chr1	11955865	TT	TT	TT	TT	TT	TT	TT	TT	TT	TT	TT	TT	TT	TT	good quality SNP	monomorphic
1269	PZE-101020456	chr1	12109561	TT	CC	CT	CC	CC	CC	CC	CC	CC	CC	CC	CC	CC	CC	good quality SNP	polymorphic
1270	PUT-163a-4609499-2076	chr1	12125243	CC	TT	CT	TT	TT	TT	TT	TT	TT	TT	TT	TT	TT	TT	good quality SNP	polymorphic
1271	SYN33820	chr1	12126757	GG	GG	GG	GG	GG	GG	GG	GG	GG	GG	GG	GG	GG	GG	good quality SNP	monomorphic
1272	SYN33818	chr1	12126925	AA	AA	AA	AA	AA	AA	AA	AA	AA	AA	failed	AA	AA	AA	good quality SNP	monomorphic
1273	SYN33822	chr1	12127476	failed	failed	failed	failed	failed	failed	failed	failed	failed	failed	failed	failed	failed	failed	all failed	-
1274	SYN33828	chr1	12134993	failed	GG	GT	GG	GG	GG	GG	GG	GG	GG	GG	GG	GG	GG	either parent or F1 failed	-
1275	SYN33835	chr1	12135006	CC	AA	AC	AA	AA	AA	AA	AA	AA	AA	AA	AA	AA	AA	good quality SNP	polymorphic
1276	SYN33817	chr1	12135254	failed	GG	AG	GG	GG	GG	GG	GG	GG	GG	GG	GG	GG	GG	either parent or F1 failed	-
1277	SYN33821	chr1	12148670	AA	AA	AA	AA	AA	AA	AA	AA	AA	AA	AA	AA	AA	AA	good quality SNP	monomorphic
1278	SYN33825	chr1	12148768	AA	AA	AA	AA	AA	AA	AA	AA	AA	AA	AA	AA	AA	AA	good quality SNP	monomorphic
1279	PZE-101020844	chr1	12208395	TT	CC	CT	CC	CC	CC	CC	CC	CC	CC	CC	CC	CC	CC	good quality SNP	polymorphic
1280	PZE-101020931	chr1	12210779	GG	AA	AG	AA	AA	AA	AA	AA	AA	AA	AA	AA	AA	AA	good quality SNP	polymorphic
1281	PZE-101020971	chr1	12215232	TT	TT	TT	failed	failed	TT	TT	failed	failed	failed	failed	TT	TT	TT	good quality SNP	monomorphic
1282	PZE-101020979	chr1	12215467	GG	GG	GG	GG	GG	GG	GG	GG	GG	GG	GG	GG	GG	GG	good quality SNP	monomorphic
1283	PZE-101021308	chr1	12311775	CC	GG	failed	GG	GG	GG	GG	GG	GG	GG	GG	GG	GG	GG	either parent or F1 failed	-
1284	SYN372	chr1	12316968	CC	CC	CC	CC	CC	CC	CC	CC	CC	CC	CC	CC	CC	CC	good quality SNP	monomorphic
1285	PZE-101021455	chr1	12322177	CC	CC	CC	CC	CC	CC	CC	CC	CC	CC	CC	CC	CC	CC	good quality SNP	monomorphic
1286	PZE-101021479	chr1	12356725	GG	GG	GG	GG	GG	GG	GG	GG	GG	GG	GG	GG	GG	GG	good quality SNP	monomorphic
1287	PZE-101021574	chr1	12387285	TT	TT	TT	TT	TT	TT	TT	TT	TT	TT	TT	TT	TT	TT	good quality SNP	monomorphic
1288	PZE-101021585	chr1	12396416	AA	AA	AA	AA	AA	AA	AA	AA	AA	AA	AA	AA	AA	AA	good quality SNP	monomorphic
1289	SYN20609	chr1	12397200	CC	CC	CC	CC	CC	CC	CC	CC	CC	CC	CC	CC	CC	CC	good quality SNP	monomorphic
1290	PZE-101021690	chr1	12446683	GG	AA	AG	AA	AA	AA	AA	AA	AA	AA	AA	AA	AA	AA	good quality SNP	polymorphic
1291	PZE-101021745	chr1	12457993	CC	AA	AC	AA	AA	AA	AA	AA	AA	AA	AA	AA	AA	AA	good quality SNP	polymorphic
1292	PUT-163a-89250869-4646	chr1	12476944	CC	TT	CT	TT	TT	TT	TT	TT	TT	TT	TT	TT	TT	TT	good quality SNP	polymorphic
1293	PUT-163a-31558578-1965	chr1	12476964	AA	GG	AG	GG	GG	GG	GG	GG	GG	GG	GG	GG	GG	GG	good quality SNP	polymorphic
1294	PZE-101021926	chr1	12478145	CC	CC	CC	CC	CC	CC	CC	CC	CC	CC	CC	CC	CC	CC	good quality SNP	monomorphic
1295	PZE-101021930	chr1	12478938	GG	GG	GG	GG	GG	GG	GG	GG	GG	GG	GG	GG	GG	GG	good quality SNP	monomorphic
1296	SYN20615	chr1	12479688	AA	AA	AA	AA	AA	AA	AA	AA	AA	AA	AA	AA	AA	AA	good quality SNP	monomorphic
1297	SYN20612	chr1	12480901	TT	TT	TT	TT	TT	TT	TT	TT	TT	TT	TT	TT	TT	TT	good quality SNP	monomorphic
1298	SYN20618	chr1	12481787	CC	CC	CC	CC	CC	CC	CC	CC	CC	CC	CC	CC	CC	CC	good quality SNP	monomorphic
1299	PZE-101021985	chr1	12481798	AA	AA	AA	AA	AA	AA	AA	AA	AA	AA	AA	AA	AA	AA	good quality SNP	monomorphic
1300	SYN20617	chr1	12481798	TT	TT	TT	TT	TT	TT	TT	TT	TT	TT	TT	TT	TT	TT	good quality SNP	monomorphic
1301	PZE-101021986	chr1	12481911	TT	TT	TT	TT	TT	TT	TT	TT	TT	TT	TT	TT	TT	TT	good quality SNP	monomorphic
1302	PZE-101021997	chr1	12529949	CC	TT	failed	TT	TT	TT	TT	TT	TT	TT	failed	TT	TT	TT	either parent or F1 failed	-
1303	PZE-101022341	chr1	12760059	CC	TT	CT	TT	TT	TT	TT	TT	TT	TT	TT	TT	TT	TT	good quality SNP	polymorphic
1304	PZE-101022526	chr1	12791639	CC	CC	CC	CC	failed	CC	CC	CC	CC	CC	failed	CC	CC	CC	good quality SNP	monomorphic
1305	PZE-101022796	chr1	12853404	TT	TT	TT	TT	TT	TT	TT	TT	TT	TT	TT	TT	TT	TT	good quality SNP	monomorphic
1306	SYN12535	chr1	12903692	GG	GG	GG	GG	GG	GG	GG	GG	GG	GG	GG	GG	GG	GG	good quality SNP	monomorphic
1307	SYN12536	chr1	12905854	GG	GG	GG	GG	GG	GG	GG	GG	GG	GG	GG	GG	GG	GG	good quality SNP	monomorphic
1308	PZA03557.1	chr1	12906201	GG	AA	AG	AA	AA	AA	AA	AA	AA	AA	AA	AA	AA	AA	good quality SNP	polymorphic
1309	SYN12545	chr1	12906975	AA	GG	AG	GG	GG	GG	GG	GG	GG	GG	GG	GG	GG	GG	good quality SNP	polymorphic
1310	SYN12542	chr1	12908437	failed	failed	failed	failed	failed	failed	failed	failed	failed	failed	failed	failed	failed	failed	all failed	-
1311	SYN12547	chr1	12916650	GG	AA	AG	AA	AA	AA	AA	AA	AA	AA	AA	AA	AA	AA	good quality SNP	polymorphic
1312	SYN12549	chr1	12918486	AA	CC	AC	CC	CC	CC	CC	CC	CC	CC	CC	CC	CC	CC	good quality SNP	polymorphic
1313	SYN12538	chr1	12919617	TT	failed	TT	failed	failed	failed	failed	failed	failed	failed	failed	failed	failed	TT	either parent or F1 failed	-
1314	PZE-101023214	chr1	13397347	AA	CC	AC	CC	CC	CC	CC	CC	CC	CC	CC	CC	CC	CC	good quality SNP	polymorphic
1315	SYN20037	chr1	13476933	TT	failed	TT	failed	failed	failed	failed	failed	failed	failed	failed	failed	failed	failed	either parent or F1 failed	-
1316	SYN20040	chr1	13477074	GG	GG	GG	GG	GG	GG	GG	GG	GG	GG	GG	GG	GG	GG	good quality SNP	monomorphic
1317	SYN20039	chr1	13477077	CC	CC	CC	CC	CC	CC	CC	CC	CC	CC	CC	CC	CC	CC	good quality SNP	monomorphic
1318	PZE-101023271	chr1	13497127	GG	TT	GT	TT	TT	TT	TT	TT	TT	TT	TT	TT	TT	TT	good quality SNP	polymorphic
1319	SYN20032	chr1	13518579	AA	GG	AG	GG	GG	GG	GG	GG	GG	GG	GG	GG	GG	GG	good quality SNP	polymorphic
1320	SYN20031	chr1	13532017	AA	GG	AG	GG	GG	GG	GG	GG	GG	GG	GG	GG	GG	GG	good quality SNP	polymorphic
1321	SYN20034	chr1	13582239	CC	CC	CC	CC	CC	CC	CC	CC	CC	CC	CC	CC	CC	CC	good quality SNP	monomorphic
1322	SYN14649	chr1	13623494	AA	failed	AA	failed	failed	failed	failed	failed	failed	failed	failed	failed	failed	failed	either parent or F1 failed	-
1323	SYN14642	chr1	13624031	AA	AA	AA	AA	AA	AA	AA	AA	AA	AA	AA	AA	AA	AA	good quality SNP	monomorphic
1324	SYN14641	chr1	13625912	GG	GG	GG	failed	GG	GG	GG	failed	failed	failed	failed	GG	GG	GG	good quality SNP	monomorphic
1325	SYN14644	chr1	13626445	AA	AA	AA	AA	AA	AA	AA	AA	AA	AA	AA	AA	AA	AA	good quality SNP	monomorphic
1326	SYN14645	chr1	13627031	AA	AA	AA	failed	failed	AA	AA	AA	AA	AA	failed	AA	AA	AA	good quality SNP	monomorphic
1327	SYN14648	chr1	13628139	GG	AA	GG	AA	AA	AA	AA	AA	AA	AA	AA	AA	AA	AA	inconsistent inheritance in F1 hybrid	-
1328	PZE-101023571	chr1	13628241	failed	failed	failed	failed	failed	failed	failed	failed	failed	failed	failed	failed	failed	failed	all failed	-
1329	PZE-101023625	chr1	13679132	AA	AA	AA	AA	failed	AA	AA	AA	AA	AA	failed	AA	AA	AA	good quality SNP	monomorphic
1330	SYN14647	chr1	13683887	TT	CC	CT	CC	CC	CC	CC	CC	CC	CC	CC	CC	CC	CC	good quality SNP	polymorphic
1331	PZE-101023852	chr1	13972003	AA	GG	AG	GG	GG	GG	GG	GG	GG	GG	GG	GG	GG	GG	good quality SNP	polymorphic
1332	SYN112	chr1	13979104	GG	GG	GG	GG	GG	GG	GG	GG	GG	GG	GG	GG	GG	GG	good quality SNP	monomorphic
1333	SYN113	chr1	13979250	CC	CC	CC	CC	CC	CC	CC	CC	CC	CC	CC	CC	CC	CC	good quality SNP	monomorphic
1334	SYN114	chr1	13979327	CC	CC	CC	CC	CC	CC	CC	CC	CC	CC	CC	CC	CC	CC	good quality SNP	monomorphic
1335	SYN111	chr1	13979458	GG	GG	GG	GG	GG	GG	GG	GG	GG	GG	GG	GG	GG	GG	good quality SNP	monomorphic
1336	SYN5662	chr1	14038172	TT	TT	TT	TT	TT	TT	TT	TT	TT	TT	TT	TT	TT	TT	good quality SNP	monomorphic
1337	SYN5664	chr1	14041525	AA	AA	AA	AA	AA	AA	AA	AA	AA	AA	AA	AA	AA	AA	good quality SNP	monomorphic
1338	SYN5666	chr1	14043504	failed	failed	failed	failed	failed	failed	failed	failed	failed	failed	failed	failed	failed	failed	all failed	-
1339	SYN5667	chr1	14043941	CC	failed	CC	failed	failed	failed	failed	failed	failed	failed	failed	failed	failed	failed	either parent or F1 failed	-
1340	SYN5663	chr1	14044873	CC	TT	CT	TT	TT	TT	TT	TT	TT	TT	TT	TT	TT	TT	good quality SNP	polymorphic
1341	PZE-101024131	chr1	14108017	CC	CC	CC	CC	CC	CC	CC	CC	CC	CC	CC	CC	CC	CC	good quality SNP	monomorphic
1342	PZE-101024353	chr1	14389456	TT	TT	TT	TT	TT	TT	TT	TT	TT	TT	TT	TT	TT	TT	good quality SNP	monomorphic
1343	PZE-101024424	chr1	14461595	CC	TT	CT	TT	TT	TT	TT	TT	TT	TT	TT	TT	TT	TT	good quality SNP	polymorphic
1344	PZA03663.2	chr1	14463522	AA	GG	AG	GG	GG	GG	GG	GG	GG	GG	GG	GG	GG	GG	good quality SNP	polymorphic
1345	PZE-101024452	chr1	14464403	GG	GG	GG	GG	GG	GG	GG	GG	GG	GG	GG	GG	GG	GG	good quality SNP	monomorphic
1346	SYN25067	chr1	14564718	CC	CC	CC	CC	CC	CC	CC	CC	CC	CC	CC	CC	CC	CC	good quality SNP	monomorphic
1347	SYN25072	chr1	14566042	TT	CC	CT	CC	CC	CC	CC	CC	CC	CC	CC	CC	CC	CC	good quality SNP	polymorphic
1348	SYN25071	chr1	14566047	TT	CC	CT	CC	CC	CC	CC	CC	CC	CC	CC	CC	CC	CC	good quality SNP	polymorphic
1349	SYN25070	chr1	14577510	GG	AA	GG	AA	AA	AA	AA	AA	AA	AA	AA	AA	AA	AA	inconsistent inheritance in F1 hybrid	-
1350	SYN25069	chr1	14577753	GG	AA	AG	AA	AA	AA	AA	AA	AA	AA	AA	AA	AA	AA	good quality SNP	polymorphic
1351	SYN25068	chr1	14578546	GG	TT	failed	TT	TT	TT	TT	TT	TT	TT	TT	TT	TT	TT	either parent or F1 failed	-
1352	csu1171.2	chr1	14578607	AA	GG	AG	GG	GG	GG	GG	GG	GG	GG	GG	GG	GG	GG	good quality SNP	polymorphic
1353	PUT-163a-60345927-2539	chr1	14578654	CC	CC	CC	CC	CC	CC	CC	CC	CC	CC	CC	CC	CC	CC	good quality SNP	monomorphic
1354	PZE-101024519	chr1	14578683	TT	CC	CT	CC	CC	CC	CC	CC	CC	CC	CC	CC	CC	CC	good quality SNP	polymorphic
1355	PZA01497.1	chr1	14578833	CC	TT	CT	TT	TT	TT	TT	TT	TT	TT	TT	TT	TT	TT	good quality SNP	polymorphic
1356	PZE-101024556	chr1	14649085	AA	GG	AG	GG	GG	GG	GG	GG	GG	GG	GG	GG	GG	GG	good quality SNP	polymorphic
1357	PZE-101024667	chr1	14747011	CC	CC	CC	CC	CC	CC	CC	CC	CC	CC	CC	CC	CC	CC	good quality SNP	monomorphic
1358	PZE-101024700	chr1	14757684	AA	GG	AG	GG	GG	GG	GG	GG	GG	GG	GG	GG	GG	GG	good quality SNP	polymorphic
1359	PZE-101024733	chr1	14787068	TT	CC	CT	CC	CC	CC	CC	CC	CC	CC	CC	CC	CC	CC	good quality SNP	polymorphic
1360	SYN25022	chr1	14791896	TT	CC	CT	CC	CC	CC	CC	CC	CC	CC	CC	CC	CC	CC	good quality SNP	polymorphic
1361	PZE-101024779	chr1	14792460	GG	GG	GG	GG	GG	GG	GG	GG	GG	GG	GG	GG	GG	GG	good quality SNP	monomorphic
1362	SYN25015	chr1	14792706	TT	TT	TT	TT	TT	TT	TT	TT	TT	TT	TT	TT	TT	TT	good quality SNP	monomorphic
1363	PZE-101024808	chr1	14798744	CC	CC	CC	CC	CC	CC	CC	CC	CC	CC	CC	CC	CC	CC	good quality SNP	monomorphic
1364	PZE-101024809	chr1	14799230	AA	AA	AA	AA	AA	AA	AA	AA	AA	AA	AA	AA	AA	AA	good quality SNP	monomorphic
1365	SYN25029	chr1	14799385	AA	AA	AA	AA	AA	AA	AA	AA	AA	AA	AA	AA	AA	AA	good quality SNP	monomorphic
1366	SYN33163	chr1	14867061	TT	TT	TT	TT	TT	TT	TT	TT	TT	TT	TT	TT	TT	TT	good quality SNP	monomorphic
1367	SYN33164	chr1	14880172	failed	failed	failed	failed	failed	failed	failed	failed	failed	failed	failed	failed	failed	failed	all failed	-
1368	SYN33160	chr1	14883025	TT	GG	GT	GG	GG	GG	GG	GG	GG	GG	GG	GG	GG	GG	good quality SNP	polymorphic
1369	PZA01652.1	chr1	14898863	GG	GG	GG	GG	GG	GG	GG	GG	GG	GG	GG	GG	GG	GG	good quality SNP	monomorphic
1370	SYN33162	chr1	14900042	AA	CC	AC	CC	CC	CC	CC	CC	CC	CC	CC	CC	CC	CC	good quality SNP	polymorphic
1371	PZE-101025101	chr1	15018353	AA	AA	AA	AA	AA	AA	AA	AA	AA	AA	AA	AA	AA	AA	good quality SNP	monomorphic
1372	SYN31161	chr1	15021678	TT	TT	TT	TT	TT	TT	TT	TT	TT	TT	TT	TT	TT	TT	good quality SNP	monomorphic
1373	PUT-163a-149070810-821	chr1	15021755	GG	TT	GT	TT	TT	TT	TT	TT	TT	TT	TT	TT	TT	TT	good quality SNP	polymorphic
1374	SYN31156	chr1	15022028	TT	TT	TT	TT	TT	TT	TT	TT	TT	TT	TT	TT	TT	TT	good quality SNP	monomorphic
1375	PUT-163a-149070811-822	chr1	15022181	AA	failed	AA	AA	AA	AA	AA	AA	AA	AA	failed	AA	AA	AA	either parent or F1 failed	-
1376	PZE-101025434	chr1	15086769	failed	failed	failed	failed	failed	failed	failed	failed	failed	failed	failed	failed	failed	failed	all failed	-
1377	SYN31166	chr1	15120685	CC	CC	CC	CC	CC	CC	CC	CC	CC	CC	CC	CC	CC	CC	good quality SNP	monomorphic
1378	SYN31163	chr1	15120775	CC	CC	CC	CC	CC	CC	CC	CC	CC	CC	CC	CC	CC	CC	good quality SNP	monomorphic
1379	SYNGENTA10955	chr1	15121231	AA	AA	AA	AA	AA	AA	AA	AA	AA	AA	AA	AA	AA	AA	good quality SNP	monomorphic
1380	SYNGENTA12708	chr1	15121899	TT	TT	TT	TT	TT	TT	TT	TT	TT	TT	TT	TT	TT	TT	good quality SNP	monomorphic
1381	SYN22236	chr1	15304601	AA	AA	AA	AA	AA	AA	AA	AA	AA	AA	AA	AA	AA	AA	good quality SNP	monomorphic
1382	SYN22238	chr1	15429222	TT	CC	CT	CC	CC	CC	CC	CC	CC	CC	CC	CC	CC	CC	good quality SNP	polymorphic
1383	PZE-101025939	chr1	15445816	GG	GG	GG	GG	GG	GG	GG	GG	GG	GG	GG	GG	GG	GG	good quality SNP	monomorphic
1384	SYN20196	chr1	15463587	AA	GG	AG	GG	GG	GG	GG	GG	GG	GG	GG	GG	GG	GG	good quality SNP	polymorphic
1385	PZE-101026095	chr1	15678970	TT	TT	TT	TT	TT	TT	TT	TT	TT	TT	TT	TT	TT	TT	good quality SNP	monomorphic
1386	PZE-101026096	chr1	15679649	TT	TT	TT	TT	TT	TT	TT	TT	TT	TT	TT	TT	TT	TT	good quality SNP	monomorphic
1387	ZM015125-0227	chr1	15689358	GG	GG	GG	GG	GG	GG	GG	GG	GG	GG	GG	GG	GG	GG	good quality SNP	monomorphic
1388	PZE-101026148	chr1	15689484	TT	TT	TT	TT	TT	TT	TT	TT	TT	TT	TT	TT	TT	TT	good quality SNP	monomorphic
1389	SYN5068	chr1	15725667	AA	AA	AA	AA	AA	AA	AA	AA	AA	AA	AA	AA	AA	AA	good quality SNP	monomorphic
1390	PZA-002094009	missing	-1	failed	failed	failed	failed	failed	failed	failed	failed	failed	failed	failed	failed	failed	failed	all failed	-
1391	SYN5061	chr1	15725845	TT	CC	CT	CC	CC	CC	CC	CC	CC	CC	CC	CC	CC	CC	good quality SNP	polymorphic
1392	SYNGENTA10737	chr1	15727158	TT	TT	TT	TT	TT	TT	TT	TT	TT	TT	TT	TT	TT	TT	good quality SNP	monomorphic
1393	SYN5056	chr1	15730086	TT	TT	TT	TT	TT	TT	TT	TT	TT	TT	TT	TT	TT	TT	good quality SNP	monomorphic
1394	SYN5051	chr1	15731336	GG	GG	GG	GG	GG	GG	GG	GG	GG	GG	GG	GG	GG	GG	good quality SNP	monomorphic
1395	SYN5065	chr1	15732321	CC	CC	CC	CC	CC	CC	CC	CC	CC	CC	CC	CC	CC	CC	good quality SNP	monomorphic
1396	PZE-101026206	chr1	15732375	GG	GG	GG	GG	GG	GG	GG	GG	GG	GG	GG	GG	GG	GG	good quality SNP	monomorphic
1397	PZE-101026218	chr1	15734046	AA	AA	AA	AA	AA	AA	AA	AA	AA	AA	AA	AA	AA	AA	good quality SNP	monomorphic
1398	SYN5063	chr1	15734225	AA	AA	AA	AA	AA	AA	AA	AA	AA	AA	AA	AA	AA	AA	good quality SNP	monomorphic
1399	SYN5066	chr1	15735566	GG	TT	GT	TT	TT	TT	TT	TT	TT	TT	TT	TT	TT	TT	good quality SNP	polymorphic
1400	PZE-101026314	chr1	15759278	GG	GG	GG	GG	GG	GG	GG	GG	GG	GG	GG	GG	GG	GG	good quality SNP	monomorphic
1401	PZE-101026386	chr1	15767638	TT	TT	TT	TT	TT	TT	TT	TT	TT	TT	TT	TT	TT	TT	good quality SNP	monomorphic
1402	PZE-101026429	chr1	15857859	TT	CC	CT	CC	CC	CC	CC	CC	CC	CC	CC	CC	CC	CC	good quality SNP	polymorphic
1403	PZE-101026463	chr1	15861821	failed	failed	failed	failed	failed	failed	failed	failed	failed	failed	failed	failed	failed	failed	all failed	-
1404	PZE-101026514	chr1	15932215	failed	failed	failed	failed	failed	failed	failed	failed	failed	failed	failed	failed	failed	failed	all failed	-
1405	PUT-163a-76282462-3845	chr1	15939277	TT	GG	GT	GG	GG	GG	GG	GG	GG	GG	GG	GG	GG	GG	good quality SNP	polymorphic
1406	PZE-101026621	chr1	15941812	AA	AA	AA	AA	AA	AA	AA	AA	AA	AA	AA	AA	AA	AA	good quality SNP	monomorphic
1407	PZE-101026749	chr1	15998900	failed	failed	failed	failed	failed	failed	failed	failed	failed	failed	failed	failed	failed	failed	all failed	-
1408	PZE-101026882	chr1	16012737	GG	GG	GG	GG	GG	GG	GG	GG	GG	GG	GG	GG	GG	GG	good quality SNP	monomorphic
1409	PZE-101027125	chr1	16128901	GG	GG	GG	GG	GG	GG	GG	GG	GG	GG	GG	GG	GG	GG	good quality SNP	monomorphic
1410	PZE-101027158	chr1	16152200	GG	GG	GG	GG	GG	GG	GG	GG	GG	GG	GG	GG	GG	GG	good quality SNP	monomorphic
1411	PZE-101027182	chr1	16198443	TT	failed	TT	failed	failed	failed	failed	failed	failed	failed	failed	failed	failed	failed	either parent or F1 failed	-
1412	PZE-101027300	chr1	16205243	failed	failed	failed	failed	failed	failed	failed	failed	failed	failed	failed	failed	failed	failed	all failed	-
1413	ZM008441-0588	chr1	16243272	CC	CC	CC	CC	CC	CC	CC	CC	CC	CC	CC	CC	CC	CC	good quality SNP	monomorphic
1414	PZE-101027351	chr1	16312502	GG	GG	GG	GG	GG	GG	GG	GG	GG	GG	GG	GG	GG	GG	good quality SNP	monomorphic
1415	PZE-101027362	chr1	16313381	AA	AA	AA	AA	AA	AA	AA	AA	AA	AA	AA	AA	AA	AA	good quality SNP	monomorphic
1416	PZE-101027417	chr1	16386371	failed	failed	failed	failed	failed	failed	failed	failed	failed	failed	failed	failed	failed	failed	all failed	-
1417	PZE-101027475	chr1	16387450	CC	failed	CC	failed	failed	failed	failed	failed	failed	failed	failed	failed	failed	failed	either parent or F1 failed	-
1418	PZE-101027550	chr1	16416350	GG	failed	GG	failed	failed	failed	failed	failed	failed	failed	failed	failed	failed	failed	either parent or F1 failed	-
1419	PZE-101027616	chr1	16418885	CC	CC	CC	CC	CC	CC	CC	CC	CC	CC	CC	CC	CC	CC	good quality SNP	monomorphic
1420	PZE-101027667	chr1	16423695	AA	AA	AA	AA	AA	AA	AA	AA	AA	AA	AA	AA	AA	AA	good quality SNP	monomorphic
1421	SYN14297	chr1	16529330	AA	GG	AG	GG	GG	GG	GG	GG	GG	GG	GG	GG	GG	GG	good quality SNP	polymorphic
1422	PZE-101027798	chr1	16548140	GG	GG	GG	GG	GG	GG	GG	GG	GG	GG	GG	GG	GG	GG	good quality SNP	monomorphic
1423	PZE-101027807	chr1	16551878	TT	GG	GT	GG	GG	GG	GG	GG	GG	GG	GG	GG	GG	GG	good quality SNP	polymorphic
1424	PUT-163a-50327548-2188	chr1	16553177	TT	AA	AT	AA	AA	AA	AA	AA	AA	AA	AA	AA	AA	AA	good quality SNP	polymorphic
1425	PUT-163a-76287542-3906	chr1	16553241	AA	GG	AG	GG	GG	GG	GG	GG	GG	GG	GG	GG	GG	GG	good quality SNP	polymorphic
1426	PUT-163a-149084683-873	chr1	16554034	GG	AA	GG	AA	AA	AA	AA	AA	AA	AA	failed	AA	AA	AA	inconsistent inheritance in F1 hybrid	-
1427	PZE-101027831	chr1	16576264	GG	GG	GG	GG	GG	GG	GG	GG	GG	GG	GG	GG	GG	GG	good quality SNP	monomorphic
1428	PZE-101028031	chr1	16731982	AA	AA	AA	AA	AA	AA	AA	AA	AA	AA	AA	AA	AA	AA	good quality SNP	monomorphic
1429	PUT-163a-71311320-3113	chr1	16733947	TT	AA	AT	AA	AA	AA	AA	AA	AA	AA	AA	AA	AA	AA	good quality SNP	polymorphic
1430	PUT-163a-71311320-3111	missing	-1	failed	failed	failed	failed	failed	failed	failed	failed	failed	failed	failed	failed	failed	failed	all failed	-
1431	PUT-163a-71311320-3110	chr1	16734072	CC	CC	CC	CC	CC	CC	CC	CC	CC	CC	CC	CC	CC	CC	good quality SNP	monomorphic
1432	PZE-101028104	chr1	16737798	GG	AA	AG	AA	AA	AA	AA	AA	AA	AA	AA	AA	AA	AA	good quality SNP	polymorphic
1433	PZE-101028121	chr1	16738215	AA	GG	AG	GG	GG	GG	GG	GG	GG	GG	GG	GG	GG	GG	good quality SNP	polymorphic
1434	SYN362	chr1	16742000	CC	CC	CC	CC	CC	CC	CC	CC	CC	CC	CC	CC	CC	CC	good quality SNP	monomorphic
1435	PZE-101028195	chr1	16744961	failed	failed	failed	failed	failed	failed	failed	failed	failed	failed	failed	failed	failed	failed	all failed	-
1436	PZE-101028203	missing	-1	failed	failed	failed	failed	failed	failed	failed	failed	failed	failed	failed	failed	failed	failed	all failed	-
1437	SYN364	chr1	16749966	TT	TT	TT	TT	TT	TT	TT	TT	TT	TT	TT	TT	TT	TT	good quality SNP	monomorphic
1438	PZE-101028242	chr1	16751553	GG	AA	AG	AA	AA	AA	AA	AA	AA	AA	AA	AA	AA	AA	good quality SNP	polymorphic
1439	SYN367	chr1	16775784	CC	CC	CC	CC	CC	CC	CC	CC	CC	CC	CC	CC	CC	CC	good quality SNP	monomorphic
1440	PZE-101028351	chr1	16775822	CC	failed	CC	failed	failed	failed	failed	failed	failed	failed	failed	failed	failed	failed	either parent or F1 failed	-
1441	SYN31941	chr1	16921013	CC	TT	CT	TT	failed	TT	TT	TT	failed	TT	failed	TT	TT	TT	good quality SNP	polymorphic
1442	PZE-101028839	chr1	17343607	CC	CC	CC	CC	CC	CC	CC	CC	CC	CC	CC	CC	CC	CC	good quality SNP	monomorphic
1443	PZE-101028883	chr1	17398361	CC	CC	CC	CC	CC	CC	CC	CC	CC	CC	CC	CC	CC	CC	good quality SNP	monomorphic
1444	PZE-101028930	chr1	17427506	AA	AA	AA	AA	AA	AA	AA	AA	AA	AA	AA	AA	AA	AA	good quality SNP	monomorphic
1445	PZE-101029123	chr1	17462372	GG	TT	GT	TT	TT	TT	TT	TT	TT	TT	TT	TT	TT	TT	good quality SNP	polymorphic
1446	SYN33277	chr1	17566188	CC	TT	CT	TT	TT	TT	TT	TT	TT	TT	TT	TT	TT	TT	good quality SNP	polymorphic
1447	SYN33270	chr1	17588234	GG	GG	GG	GG	GG	GG	GG	GG	GG	GG	GG	GG	GG	GG	good quality SNP	monomorphic
1448	PUT-163a-101390185-21	chr1	17589908	failed	failed	failed	failed	failed	failed	failed	failed	failed	failed	failed	TT	failed	failed	either parent or F1 failed	-
1449	SYN33272	chr1	17600815	failed	failed	failed	failed	failed	failed	failed	failed	failed	failed	failed	failed	failed	failed	all failed	-
1450	SYN33269	chr1	17601120	CC	CC	CC	CC	CC	CC	CC	CC	CC	CC	CC	CC	CC	CC	good quality SNP	monomorphic
1451	PZB00718.5	chr1	17601231	AA	GG	AG	GG	GG	GG	GG	GG	GG	GG	GG	GG	GG	GG	good quality SNP	polymorphic
1452	PZB00718.3	chr1	17601571	GG	AA	AG	AA	AA	AA	AA	AA	AA	AA	AA	AA	AA	AA	good quality SNP	polymorphic
1453	PZE-101029360	chr1	17611647	failed	failed	failed	failed	failed	failed	failed	failed	failed	failed	failed	failed	failed	failed	all failed	-
1454	PZE-101029587	chr1	17630098	AA	GG	AG	GG	GG	GG	GG	GG	GG	GG	GG	GG	GG	GG	good quality SNP	polymorphic
1455	PZA01914.15	chr1	17634553	failed	failed	failed	failed	failed	failed	failed	failed	failed	failed	failed	failed	failed	failed	all failed	-
1456	SYN30822	chr1	17648401	AA	AA	AA	AA	AA	AA	AA	AA	AA	AA	AA	AA	AA	AA	good quality SNP	monomorphic
1457	PZE-101029648	chr1	17649998	AA	AA	AA	AA	AA	AA	AA	AA	AA	AA	AA	AA	AA	AA	good quality SNP	monomorphic
1458	SYN30825	chr1	17650546	TT	TT	TT	TT	TT	TT	TT	TT	TT	TT	TT	TT	TT	TT	good quality SNP	monomorphic
1459	SYN30824	chr1	17650675	CC	CC	CC	CC	CC	CC	CC	CC	CC	CC	CC	CC	CC	CC	good quality SNP	monomorphic
1460	SYN30826	chr1	17652528	failed	failed	failed	failed	failed	failed	failed	failed	failed	failed	failed	failed	failed	failed	all failed	-
1461	PZE-101029689	chr1	17673955	GG	AA	AG	AA	AA	AA	AA	AA	AA	AA	AA	AA	AA	AA	good quality SNP	polymorphic
1462	SYN30830	chr1	17680013	CC	CC	CC	CC	CC	CC	CC	CC	CC	CC	CC	CC	CC	CC	good quality SNP	monomorphic
1463	SYN30828	chr1	17680592	AA	GG	AG	GG	GG	GG	GG	GG	GG	GG	GG	GG	GG	GG	good quality SNP	polymorphic
1464	PZE-101029707	chr1	17682761	GG	AA	failed	AA	failed	AA	AA	AA	AA	AA	failed	AA	AA	AA	either parent or F1 failed	-
1465	PZE-101029737	chr1	17762830	CC	CC	CC	CC	CC	CC	CC	CC	CC	CC	CC	CC	CC	CC	good quality SNP	monomorphic
1466	PZE-101029748	chr1	17766414	GG	GG	GG	GG	GG	GG	GG	GG	GG	GG	GG	GG	GG	GG	good quality SNP	monomorphic
1467	PZE-101029759	chr1	17777216	CC	TT	CT	TT	TT	TT	TT	TT	TT	TT	TT	TT	TT	TT	good quality SNP	polymorphic
1468	PZE-101029820	chr1	17785024	TT	CC	CT	TT	TT	CC	CC	CC	CC	CC	CC	CC	CC	CC	good quality SNP	polymorphic
1469	SYN10534	chr1	17816093	AA	GG	failed	AA	AA	GG	GG	GG	GG	GG	failed	GG	GG	GG	either parent or F1 failed	-
1470	SYN10533	chr1	17818854	TT	GG	GT	TT	TT	GG	GG	GG	GG	GG	GG	GG	GG	GG	good quality SNP	polymorphic
1471	PZE-101029977	chr1	17893760	failed	failed	failed	failed	failed	failed	failed	failed	failed	failed	failed	failed	failed	failed	all failed	-
1472	PZE-101029990	chr1	17897289	GG	GG	GG	GG	GG	GG	GG	GG	GG	GG	GG	GG	GG	GG	good quality SNP	monomorphic
1473	PZE-101029991	chr1	17897952	CC	TT	CT	CC	CC	TT	TT	TT	TT	TT	TT	TT	TT	TT	good quality SNP	polymorphic
1474	SYN10530	chr1	17898502	TT	CC	CT	TT	TT	CC	CC	CC	CC	CC	CC	CC	CC	CC	good quality SNP	polymorphic
1475	SYN10529	chr1	17898690	TT	CC	CT	TT	TT	CC	CC	CC	CC	CC	CC	CC	CC	CC	good quality SNP	polymorphic
1476	SYN10525	chr1	17899863	AA	AA	AA	AA	AA	AA	AA	AA	AA	AA	AA	AA	AA	AA	good quality SNP	monomorphic
1477	SYN10536	chr1	17900093	TT	TT	TT	TT	TT	TT	TT	TT	TT	TT	TT	TT	TT	TT	good quality SNP	monomorphic
1478	SYN10535	chr1	17900121	GG	GG	GG	GG	GG	GG	GG	GG	GG	GG	GG	GG	GG	GG	good quality SNP	monomorphic
1479	SYN10523	chr1	17900314	failed	failed	failed	failed	failed	failed	failed	failed	failed	failed	failed	failed	failed	failed	all failed	-
1480	SYN10527	chr1	17900897	CC	CC	CC	CC	CC	CC	CC	CC	CC	CC	CC	CC	CC	CC	good quality SNP	monomorphic
1481	SYN10537	chr1	17901183	TT	TT	TT	TT	TT	TT	TT	TT	TT	TT	TT	TT	TT	TT	good quality SNP	monomorphic
1482	SYN10531	chr1	17901958	GG	GG	GG	GG	GG	GG	GG	GG	GG	GG	GG	GG	GG	GG	good quality SNP	monomorphic
1483	SYN10528	chr1	17910178	CC	CC	CC	CC	CC	CC	CC	CC	CC	CC	CC	CC	CC	CC	good quality SNP	monomorphic
1484	PZE-101030022	chr1	17911001	CC	CC	CC	CC	CC	CC	CC	CC	CC	CC	CC	CC	CC	CC	good quality SNP	monomorphic
1485	SYN98	chr1	18064919	failed	failed	failed	failed	failed	failed	failed	failed	failed	failed	failed	failed	failed	failed	all failed	-
1486	SYN100	chr1	18065889	CC	CC	CC	CC	CC	CC	CC	CC	CC	CC	CC	CC	CC	CC	good quality SNP	monomorphic
1487	PZE-101030089	chr1	18067788	CC	CC	CC	CC	CC	CC	CC	CC	CC	CC	CC	CC	CC	CC	good quality SNP	monomorphic
1488	SYN97	chr1	18072736	CC	CC	CC	CC	CC	CC	CC	CC	CC	CC	CC	CC	CC	CC	good quality SNP	monomorphic
1489	SYN96	chr1	18073641	GG	GG	GG	GG	GG	GG	GG	GG	GG	GG	GG	GG	GG	GG	good quality SNP	monomorphic
1490	SYN101	chr1	18077864	TT	TT	TT	TT	TT	TT	TT	TT	TT	TT	TT	TT	TT	TT	good quality SNP	monomorphic
1491	PZE-101030211	chr1	18124973	CC	CC	CC	CC	CC	CC	CC	CC	CC	CC	CC	CC	CC	CC	good quality SNP	monomorphic
1492	PZE-101030220	chr1	18132338	CC	CC	CC	CC	CC	CC	CC	CC	CC	CC	failed	CC	CC	CC	good quality SNP	monomorphic
1493	PZE-101030221	chr1	18133329	GG	AA	AG	GG	GG	AA	AA	AA	AA	AA	AA	AA	AA	AA	good quality SNP	polymorphic
1494	PZE-101030251	chr1	18135854	AA	CC	AC	AA	AA	CC	CC	CC	CC	CC	CC	CC	CC	CC	good quality SNP	polymorphic
1495	PZE-101030258	chr1	18136794	GG	GG	GG	GG	GG	GG	GG	GG	GG	GG	GG	GG	GG	GG	good quality SNP	monomorphic
1496	PZE-101030261	chr1	18136934	TT	TT	TT	TT	TT	TT	TT	TT	TT	TT	TT	TT	TT	TT	good quality SNP	monomorphic
1497	PZE-101030263	chr1	18137060	CC	CC	CC	CC	CC	CC	CC	CC	CC	CC	CC	CC	CC	CC	good quality SNP	monomorphic
1498	PZE-101030280	chr1	18141192	CC	CC	CC	CC	CC	CC	CC	CC	CC	CC	CC	CC	CC	CC	good quality SNP	monomorphic
1499	PZE-101030300	chr1	18169114	AA	AA	AA	AA	AA	AA	AA	AA	AA	AA	AA	AA	AA	AA	good quality SNP	monomorphic
1500	ZM013214-0531	chr1	18169294	GG	GG	GG	GG	GG	GG	GG	GG	GG	GG	GG	GG	GG	GG	good quality SNP	monomorphic
1501	PZE-101030302	chr1	18169686	TT	TT	TT	TT	TT	TT	TT	TT	TT	TT	TT	TT	TT	TT	good quality SNP	monomorphic
1502	SYN8027	chr1	18243784	CC	CC	CC	CC	CC	CC	CC	CC	CC	CC	CC	CC	CC	CC	good quality SNP	monomorphic
1503	SYN30133	chr1	18323004	TT	CC	CT	TT	TT	CC	CC	CC	CC	CC	CC	CC	CC	CC	good quality SNP	polymorphic
1504	PZE-101030429	chr1	18551887	CC	CC	CC	CC	CC	CC	CC	CC	CC	CC	CC	CC	CC	CC	good quality SNP	monomorphic
1505	SYN24695	chr1	18558219	failed	failed	failed	failed	failed	failed	failed	failed	failed	failed	failed	failed	failed	failed	all failed	-
1506	PZE-101030508	chr1	18558395	GG	failed	GG	GG	GG	failed	failed	failed	failed	failed	failed	failed	failed	failed	either parent or F1 failed	-
1507	PZE-101030561	chr1	18571309	GG	TT	GT	GG	GG	TT	TT	TT	TT	TT	TT	TT	TT	TT	good quality SNP	polymorphic
1508	SYN29713	chr1	18625393	TT	TT	TT	TT	TT	TT	TT	TT	TT	TT	TT	TT	TT	TT	good quality SNP	monomorphic
1509	PZE-101030616	chr1	18686362	AA	GG	AG	AA	AA	GG	GG	GG	GG	GG	GG	GG	GG	GG	good quality SNP	polymorphic
1510	PZE-101030623	chr1	18736269	CC	CC	CC	CC	CC	CC	CC	CC	CC	CC	CC	CC	CC	CC	good quality SNP	monomorphic
1511	PZE-101030692	chr1	18884540	TT	CC	CT	TT	TT	CC	CC	CC	CC	CC	CC	CC	CC	CC	good quality SNP	polymorphic
1512	PZE-101030780	chr1	18904464	failed	failed	failed	failed	failed	failed	failed	failed	failed	failed	failed	failed	failed	failed	all failed	-
1513	PZA00358.12	chr1	18908025	CC	CC	CC	CC	CC	CC	CC	CC	CC	CC	CC	CC	CC	CC	good quality SNP	monomorphic
1514	PZE-101030875	chr1	18911849	GG	TT	GT	GG	GG	TT	TT	TT	TT	TT	TT	TT	TT	TT	good quality SNP	polymorphic
1515	PZE-101030925	chr1	18913681	GG	GG	GG	GG	GG	GG	GG	GG	GG	GG	GG	GG	GG	GG	good quality SNP	monomorphic
1516	PZE-101030943	chr1	18915169	CC	TT	CT	CC	CC	TT	TT	TT	TT	TT	TT	TT	TT	TT	good quality SNP	polymorphic
1517	PZE-101031043	chr1	19011864	AA	GG	AG	AA	AA	GG	GG	GG	GG	GG	GG	GG	GG	GG	good quality SNP	polymorphic
1518	PZE-101031053	chr1	19030220	CC	failed	failed	CC	CC	failed	failed	failed	failed	failed	failed	AA	failed	failed	either parent or F1 failed	-
1519	PZE-101031077	chr1	19031623	TT	CC	CT	TT	TT	CC	CC	CC	CC	CC	CC	CC	CC	CC	good quality SNP	polymorphic
1520	PZE-101031146	chr1	19034751	GG	CC	CG	GG	GG	CC	CC	CC	CC	CC	CC	CC	CC	CC	good quality SNP	polymorphic
1521	PZE-101031250	chr1	19164170	GG	failed	GG	GG	GG	failed	failed	failed	failed	failed	failed	failed	failed	failed	either parent or F1 failed	-
1522	PZE-101031377	chr1	19167301	CC	TT	CT	CC	CC	TT	TT	TT	TT	TT	TT	TT	TT	TT	good quality SNP	polymorphic
1523	SYNGENTA18049	chr1	19184120	TT	TT	TT	TT	TT	TT	TT	TT	TT	TT	failed	TT	TT	TT	good quality SNP	monomorphic
1524	PZE-101031542	chr1	19193326	TT	AA	AT	TT	TT	AA	AA	AA	AA	AA	AA	AA	AA	AA	good quality SNP	polymorphic
1525	PZE-101031636	chr1	19235607	GG	TT	failed	GG	GG	TT	TT	TT	TT	TT	failed	TT	TT	TT	either parent or F1 failed	-
1526	PZE-101031655	chr1	19236427	CC	CC	CC	CC	CC	CC	CC	CC	CC	CC	CC	CC	CC	CC	good quality SNP	monomorphic
1527	PZE-101031714	chr1	19254918	failed	failed	failed	failed	failed	failed	failed	failed	failed	failed	failed	failed	failed	failed	all failed	-
1528	SYN16133	chr1	19255364	GG	GG	GG	GG	GG	GG	GG	GG	GG	GG	GG	GG	GG	GG	good quality SNP	monomorphic
1529	PZE-101031848	missing	-1	failed	failed	failed	failed	failed	failed	failed	failed	failed	failed	failed	failed	failed	failed	all failed	-
1530	SYN7651	chr1	19491023	TT	TT	TT	TT	TT	TT	TT	TT	TT	TT	TT	TT	TT	TT	good quality SNP	monomorphic
1531	SYN7654	chr1	19566108	failed	failed	failed	failed	failed	failed	failed	failed	failed	failed	failed	failed	failed	failed	all failed	-
1532	PZE-101032015	chr1	19571759	AA	GG	AG	AA	AA	GG	GG	GG	GG	GG	GG	GG	GG	GG	good quality SNP	polymorphic
1533	SYN38630	chr1	19610635	CC	CC	CC	CC	CC	CC	CC	CC	CC	CC	CC	CC	CC	CC	good quality SNP	monomorphic
1534	SYN38629	chr1	19611617	failed	failed	failed	failed	failed	failed	failed	failed	failed	failed	failed	failed	failed	failed	all failed	-
1535	SYN38627	chr1	19624156	CC	CC	CC	CC	CC	CC	CC	CC	CC	CC	CC	CC	CC	CC	good quality SNP	monomorphic
1536	SYN38628	chr1	19624376	GG	GG	GG	GG	GG	GG	GG	GG	GG	GG	GG	GG	GG	GG	good quality SNP	monomorphic
1537	SYN38626	chr1	19624612	GG	GG	GG	GG	GG	GG	GG	GG	GG	GG	failed	GG	GG	GG	good quality SNP	monomorphic
1538	PZE-101032230	chr1	19627178	TT	failed	failed	TT	TT	CC	CC	failed	failed	failed	failed	CC	failed	CC	either parent or F1 failed	-
1539	PZE-101032231	chr1	19627207	CC	CC	CC	CC	CC	CC	CC	CC	CC	CC	CC	CC	CC	CC	good quality SNP	monomorphic
1540	PZE-101032246	chr1	19630714	AA	CC	AC	AA	AA	CC	CC	CC	CC	CC	CC	CC	CC	CC	good quality SNP	polymorphic
1541	PZE-101032249	chr1	19630880	AA	GG	AG	AA	AA	GG	GG	GG	GG	GG	GG	GG	GG	GG	good quality SNP	polymorphic
1542	PZE-101032313	chr1	19722724	GG	GG	GG	GG	GG	GG	GG	GG	GG	GG	GG	GG	GG	GG	good quality SNP	monomorphic
1543	PZE-101032318	chr1	19723045	GG	GG	GG	GG	GG	GG	GG	GG	GG	GG	GG	GG	GG	GG	good quality SNP	monomorphic
1544	PZE-101032411	chr1	19750969	failed	failed	failed	failed	failed	failed	failed	failed	failed	failed	failed	failed	failed	failed	all failed	-
1545	SYN22883	chr1	19842818	failed	failed	failed	failed	failed	failed	failed	failed	failed	failed	failed	failed	failed	failed	all failed	-
1546	ZM004048-0695	chr1	19876307	CC	TT	CT	CC	CC	TT	TT	TT	TT	TT	TT	TT	TT	TT	good quality SNP	polymorphic
1547	PZE-101032517	chr1	19914093	TT	failed	failed	TT	TT	CC	CC	CC	failed	failed	failed	CC	CC	CC	either parent or F1 failed	-
1548	PZE-101032702	chr1	20010635	TT	CC	CT	TT	TT	CC	CC	CC	CC	CC	CC	CC	CC	CC	good quality SNP	polymorphic
1549	PZE-101032703	chr1	20010668	AA	GG	AG	AA	AA	GG	GG	GG	GG	GG	GG	GG	GG	GG	good quality SNP	polymorphic
1550	PZE-101032704	chr1	20010822	GG	AA	AG	GG	GG	AA	AA	AA	AA	AA	AA	AA	AA	AA	good quality SNP	polymorphic
1551	SYN35792	chr1	20020472	TT	GG	GT	TT	TT	GG	GG	GG	GG	GG	GG	GG	GG	GG	good quality SNP	polymorphic
1552	SYN35793	chr1	20022142	CC	TT	CT	CC	CC	TT	TT	TT	TT	TT	TT	TT	TT	TT	good quality SNP	polymorphic
1553	SYN28649	chr1	20130710	TT	TT	TT	TT	TT	TT	TT	TT	TT	TT	TT	TT	TT	TT	good quality SNP	monomorphic
1554	SYN28651	chr1	20132591	AA	AA	AA	AA	AA	AA	AA	AA	AA	AA	AA	AA	AA	AA	good quality SNP	monomorphic
1555	SYN28647	chr1	20132877	CC	CC	CC	CC	CC	CC	CC	CC	CC	CC	CC	CC	CC	CC	good quality SNP	monomorphic
1556	PZE-101032815	chr1	20249887	GG	GG	GG	GG	GG	GG	GG	GG	GG	GG	GG	GG	GG	GG	good quality SNP	monomorphic
1557	SYN28648	chr1	20253096	CC	CC	CC	CC	CC	CC	CC	CC	CC	CC	CC	CC	CC	CC	good quality SNP	monomorphic
1558	PZE-101032822	chr1	20255812	CC	CC	CC	CC	CC	CC	CC	CC	CC	CC	CC	CC	CC	CC	good quality SNP	monomorphic
1559	SYN24826	chr1	20345074	failed	failed	failed	failed	failed	failed	failed	failed	failed	failed	failed	failed	failed	failed	all failed	-
1560	SYN24827	chr1	20345405	CC	CC	CC	CC	CC	CC	CC	CC	CC	CC	CC	CC	CC	CC	good quality SNP	monomorphic
1561	SYN24828	chr1	20345522	CC	CC	CC	CC	CC	CC	CC	CC	CC	CC	CC	CC	CC	CC	good quality SNP	monomorphic
1562	PZE-101032846	chr1	20443743	GG	GG	GG	GG	GG	GG	GG	GG	GG	GG	GG	GG	GG	GG	good quality SNP	monomorphic
1563	SYN27888	chr1	20519507	CC	failed	CC	failed	CC	CC	CC	CC	CC	CC	CC	failed	failed	failed	either parent or F1 failed	-
1564	SYN27887	chr1	20520262	CC	CC	CC	CC	CC	CC	CC	CC	CC	CC	CC	CC	CC	CC	good quality SNP	monomorphic
1565	PZE-101032884	chr1	20520944	GG	GG	GG	GG	GG	GG	GG	GG	GG	GG	GG	GG	GG	GG	good quality SNP	monomorphic
1566	SYN27885	chr1	20550334	AA	AA	AA	AA	AA	AA	AA	AA	AA	AA	AA	AA	AA	AA	good quality SNP	monomorphic
1567	SYN27599	chr1	20891643	CC	TT	CT	CC	failed	TT	TT	TT	TT	TT	failed	TT	TT	TT	good quality SNP	polymorphic
1568	PZE-101032933	chr1	20895803	AA	AA	AA	AA	AA	AA	AA	AA	AA	AA	AA	AA	AA	AA	good quality SNP	monomorphic
1569	PZE-101032948	chr1	20903387	AA	GG	AG	AA	AA	GG	GG	GG	GG	GG	GG	GG	GG	GG	good quality SNP	polymorphic
1570	PZE-101032956	chr1	20904313	CC	CC	CC	CC	CC	CC	CC	CC	CC	CC	CC	CC	CC	CC	good quality SNP	monomorphic
1571	PZE-101032957	chr1	20904406	GG	GG	GG	GG	GG	GG	GG	GG	GG	GG	GG	GG	GG	GG	good quality SNP	monomorphic
1572	SYN406	chr1	20978522	AG	GG	AG	AG	AG	GG	GG	GG	GG	GG	GG	GG	GG	GG	heterozygous in either parent	-
1573	PZE-101032973	chr1	20980510	TT	TT	TT	TT	TT	TT	TT	TT	TT	TT	TT	TT	TT	TT	good quality SNP	monomorphic
1574	SYN404	chr1	20980966	GG	GG	GG	GG	GG	GG	GG	GG	GG	GG	GG	GG	GG	GG	good quality SNP	monomorphic
1575	PZE-101032974	chr1	20981845	GG	GG	GG	GG	GG	GG	GG	GG	GG	GG	GG	GG	GG	GG	good quality SNP	monomorphic
1576	PZE-101032978	chr1	20988130	GG	TT	GT	GG	GG	TT	TT	TT	TT	TT	TT	TT	TT	TT	good quality SNP	polymorphic
1577	PZE-101032991	chr1	21062952	CC	TT	CT	CC	CC	TT	TT	TT	TT	TT	TT	TT	TT	TT	good quality SNP	polymorphic
1578	PZE-101033005	chr1	21072251	CC	CC	CC	CC	CC	CC	CC	CC	CC	CC	CC	CC	CC	CC	good quality SNP	monomorphic
1579	PZE-101033065	chr1	21194279	GG	GG	GG	GG	GG	GG	GG	GG	GG	GG	GG	GG	GG	GG	good quality SNP	monomorphic
1580	PZE-101033119	chr1	21347337	CC	CC	CC	CC	CC	CC	CC	CC	CC	CC	CC	CC	CC	CC	good quality SNP	monomorphic
1581	PZE-101033184	chr1	21385193	TT	TT	TT	TT	TT	TT	TT	TT	TT	TT	TT	TT	TT	TT	good quality SNP	monomorphic
1582	SYN18699	chr1	21450868	AA	AA	AA	AA	AA	AA	AA	AA	AA	AA	AA	AA	AA	AA	good quality SNP	monomorphic
1583	SYN18708	chr1	21455798	GG	AA	AG	GG	GG	AA	AA	AA	AA	AA	AA	AA	AA	AA	good quality SNP	polymorphic
1584	SYN18706	chr1	21456178	CC	CC	CC	CC	CC	CC	CC	CC	CC	CC	CC	CC	CC	CC	good quality SNP	monomorphic
1585	SYN18710	chr1	21456239	TT	TT	TT	TT	TT	TT	TT	TT	TT	TT	TT	TT	TT	TT	good quality SNP	monomorphic
1586	SYN18709	chr1	21456241	AA	GG	AG	AA	AA	GG	GG	GG	GG	GG	GG	GG	GG	GG	good quality SNP	polymorphic
1587	SYNGENTA12504	chr1	21457081	failed	failed	failed	failed	failed	failed	failed	failed	failed	failed	failed	failed	failed	failed	all failed	-
1588	PZA00425.11	chr1	21457474	GG	TT	GT	GG	GG	TT	TT	TT	TT	TT	TT	TT	TT	TT	good quality SNP	polymorphic
1589	SYN18697	chr1	21458837	AA	AA	AA	AA	AA	failed	failed	failed	failed	failed	failed	AA	AA	AA	good quality SNP	monomorphic
1590	SYN18700	chr1	21459210	failed	failed	failed	failed	failed	failed	failed	failed	failed	failed	failed	failed	failed	failed	all failed	-
1591	SYN18695	chr1	21459988	GG	GG	GG	GG	GG	GG	GG	GG	GG	GG	GG	GG	GG	GG	good quality SNP	monomorphic
1592	SYN18696	chr1	21460398	GG	GG	GG	GG	GG	GG	GG	GG	GG	GG	GG	GG	GG	GG	good quality SNP	monomorphic
1593	SYN18703	chr1	21461479	TT	CC	CT	TT	TT	CC	CC	CC	CC	CC	CC	CC	CC	CC	good quality SNP	polymorphic
1594	SYN18698	chr1	21514743	GG	GG	GG	GG	GG	GG	GG	GG	GG	GG	GG	GG	GG	GG	good quality SNP	monomorphic
1595	PZE-101033489	chr1	21557764	GG	AA	GG	GG	GG	AA	AA	AA	AA	AA	AA	AA	AA	AA	inconsistent inheritance in F1 hybrid	-
1596	PZE-101033613	chr1	21671681	CC	CC	CC	CC	CC	CC	CC	CC	CC	CC	CC	CC	CC	CC	good quality SNP	monomorphic
1597	PZE-101033622	chr1	21673706	CC	CC	CC	CC	CC	CC	CC	CC	CC	CC	CC	CC	CC	CC	good quality SNP	monomorphic
1598	PZE-101033632	chr1	21681278	failed	failed	failed	failed	failed	failed	failed	failed	failed	failed	failed	failed	failed	failed	all failed	-
1599	PZE-101033801	chr1	21700022	AA	CC	AC	AA	AA	CC	CC	CC	CC	CC	CC	CC	CC	CC	good quality SNP	polymorphic
1600	PZE-101033968	chr1	21711487	GG	GG	GG	GG	GG	GG	GG	GG	GG	GG	GG	GG	GG	GG	good quality SNP	monomorphic
1601	PZE-101034048	chr1	21747531	GG	GG	GG	GG	GG	GG	GG	GG	GG	GG	GG	GG	GG	GG	good quality SNP	monomorphic
1602	PZE-101034052	chr1	21749113	CC	CC	CC	CC	CC	CC	CC	CC	CC	CC	CC	CC	CC	CC	good quality SNP	monomorphic
1603	SYN428	chr1	21829169	GG	GG	GG	GG	GG	GG	GG	GG	GG	GG	GG	GG	GG	GG	good quality SNP	monomorphic
1604	SYN425	missing	-1	failed	failed	failed	failed	failed	failed	failed	failed	failed	failed	failed	failed	failed	failed	all failed	-
1605	SYN430	chr1	21972915	TT	CC	CT	TT	TT	CC	CC	CC	CC	CC	CC	CC	CC	CC	good quality SNP	polymorphic
1606	SYN429	chr1	21973003	failed	failed	failed	failed	failed	failed	failed	failed	failed	failed	failed	failed	failed	failed	all failed	-
1607	PZE-101034085	chr1	21973327	AA	GG	AG	AA	AA	GG	GG	GG	GG	GG	GG	GG	GG	GG	good quality SNP	polymorphic
1608	PZE-101034091	chr1	21973962	AA	AA	AA	AA	AA	AA	AA	AA	AA	AA	AA	AA	AA	AA	good quality SNP	monomorphic
1609	PZE-101034101	chr1	21980942	CC	CC	CC	CC	CC	CC	CC	CC	CC	CC	CC	CC	CC	CC	good quality SNP	monomorphic
1610	PZE-101034182	chr1	22187492	AA	GG	failed	AA	AA	GG	GG	GG	GG	GG	GG	GG	GG	GG	either parent or F1 failed	-
1611	PHM13619.5	chr1	22281738	GG	GG	GG	GG	GG	GG	GG	GG	GG	GG	GG	GG	GG	GG	good quality SNP	monomorphic
1612	PZE-101034395	chr1	22401252	CC	CC	CC	CC	CC	CC	CC	CC	CC	CC	CC	CC	CC	CC	good quality SNP	monomorphic
1613	SYN18923	chr1	22405028	TT	TT	TT	TT	TT	TT	TT	TT	TT	TT	TT	TT	TT	TT	good quality SNP	monomorphic
1614	SYN18926	chr1	22405039	AA	CC	AC	AA	AA	CC	CC	CC	CC	CC	CC	CC	CC	CC	good quality SNP	polymorphic
1615	SYN18917	chr1	22406252	AA	AA	AA	failed	failed	AA	AA	AA	failed	failed	failed	AA	AA	AA	good quality SNP	monomorphic
1616	SYN18916	chr1	22408313	AA	AA	AA	AA	AA	AA	AA	AA	AA	AA	AA	AA	AA	AA	good quality SNP	monomorphic
1617	PZE-101034427	chr1	22408781	AA	AA	AA	AA	AA	AA	AA	AA	AA	AA	AA	AA	AA	AA	good quality SNP	monomorphic
1618	PZE-101034431	chr1	22409460	AA	GG	AG	AA	AA	GG	GG	GG	GG	GG	GG	GG	GG	GG	good quality SNP	polymorphic
1619	SYN18922	chr1	22463335	TT	CC	CT	TT	TT	CC	CC	CC	CC	CC	CC	CC	CC	CC	good quality SNP	polymorphic
1620	SYN18921	chr1	22463445	GG	TT	failed	GG	GG	TT	TT	TT	TT	TT	failed	TT	TT	TT	either parent or F1 failed	-
1621	PZE-101034566	chr1	22469122	failed	failed	failed	failed	failed	failed	failed	failed	failed	failed	failed	failed	failed	failed	all failed	-
1622	PZE-101034578	chr1	22489222	CC	failed	CC	CC	CC	failed	failed	failed	failed	failed	failed	failed	failed	failed	either parent or F1 failed	-
1623	SYN18920	chr1	22532807	failed	failed	failed	failed	failed	failed	failed	failed	failed	failed	failed	failed	failed	failed	all failed	-
1624	PHM3226.15	chr1	22601267	CC	CC	CC	CC	CC	CC	CC	CC	CC	CC	CC	CC	CC	CC	good quality SNP	monomorphic
1625	PZA02487.1	chr1	22601425	AA	AA	AA	AA	AA	AA	AA	AA	AA	AA	AA	AA	AA	AA	good quality SNP	monomorphic
1626	PUT-163a-60353197-2708	chr1	22658394	CC	CC	CC	CC	CC	CC	CC	CC	CC	CC	CC	CC	CC	CC	good quality SNP	monomorphic
1627	PUT-163a-60353197-2707	chr1	22658493	failed	failed	failed	failed	failed	failed	failed	failed	failed	failed	failed	failed	failed	failed	all failed	-
1628	PZE-101035008	chr1	22671158	GG	TT	GT	GG	GG	TT	TT	TT	TT	TT	TT	TT	TT	TT	good quality SNP	polymorphic
1629	PZE-101035105	chr1	22799924	TT	TT	TT	TT	TT	TT	TT	TT	TT	TT	TT	TT	TT	TT	good quality SNP	monomorphic
1630	PZE-101035119	chr1	22899641	AA	AA	AA	AA	AA	AA	AA	AA	AA	AA	AA	AA	AA	AA	good quality SNP	monomorphic
1631	ZM013364-0434	chr1	22918394	GG	GG	GG	GG	GG	GG	GG	GG	GG	GG	GG	GG	GG	GG	good quality SNP	monomorphic
1632	PZE-101035341	chr1	23090405	TT	AA	AT	TT	TT	AA	AA	AA	AA	AA	AA	AA	AA	AA	good quality SNP	polymorphic
1633	PZE-101035605	chr1	23219421	CC	TT	CT	CC	CC	TT	TT	TT	TT	TT	TT	TT	TT	TT	good quality SNP	polymorphic
1634	PZE-101035640	chr1	23244167	GG	AA	AG	GG	GG	AA	AA	AA	AA	AA	AA	AA	AA	AA	good quality SNP	polymorphic
1635	SYN13194	chr1	23244540	AA	GG	AG	AA	AA	GG	GG	GG	GG	GG	GG	GG	GG	GG	good quality SNP	polymorphic
1636	SYN13192	chr1	23244716	GG	AA	AG	GG	GG	AA	AA	AA	AA	AA	AA	AA	AA	AA	good quality SNP	polymorphic
1637	SYN13193	chr1	23245383	CC	TT	CT	CC	CC	TT	TT	TT	TT	TT	TT	TT	TT	TT	good quality SNP	polymorphic
1638	PZE-101035691	chr1	23253555	AA	GG	AG	AA	AA	GG	GG	GG	GG	GG	GG	GG	GG	GG	good quality SNP	polymorphic
1639	PZE-101035737	chr1	23255272	CC	TT	CT	CC	CC	TT	TT	TT	TT	TT	TT	TT	TT	TT	good quality SNP	polymorphic
1640	PZD00096.1	chr1	23266657	AA	GG	AG	AA	AA	GG	GG	GG	GG	GG	GG	GG	GG	GG	good quality SNP	polymorphic
1641	PZD00098.3	chr1	23267686	TT	CC	CT	TT	TT	CC	CC	CC	CC	CC	CC	CC	CC	CC	good quality SNP	polymorphic
1642	PZD00098.2	chr1	23267834	GG	GG	GG	GG	GG	GG	GG	GG	GG	GG	GG	GG	GG	GG	good quality SNP	monomorphic
1643	SYNGENTA17578	chr1	23269122	GG	GG	GG	GG	GG	GG	GG	GG	GG	GG	GG	GG	GG	GG	good quality SNP	monomorphic
1644	SYN13196	chr1	23271553	TT	TT	TT	TT	TT	TT	TT	TT	TT	TT	TT	TT	TT	TT	good quality SNP	monomorphic
1645	SYN13195	chr1	23271570	TT	TT	TT	TT	TT	TT	TT	TT	TT	TT	TT	TT	TT	TT	good quality SNP	monomorphic
1646	SYN13191	chr1	23274760	AA	AA	AA	AA	AA	AA	AA	AA	AA	AA	AA	AA	AA	AA	good quality SNP	monomorphic
1647	PZE-101036181	chr1	23664721	TT	TT	TT	TT	TT	TT	TT	TT	TT	TT	TT	TT	TT	TT	good quality SNP	monomorphic
1648	PZE-101036205	chr1	23665551	GG	GG	GG	GG	GG	GG	GG	GG	GG	GG	GG	GG	GG	GG	good quality SNP	monomorphic
1649	PZE-101036305	chr1	23704862	GG	AA	AG	GG	GG	AA	AA	AA	AA	AA	AA	AA	AA	AA	good quality SNP	polymorphic
1650	SYN25850	chr1	23707667	AA	GG	AG	AA	AA	GG	GG	GG	GG	GG	GG	GG	GG	GG	good quality SNP	polymorphic
1651	PZE-101036310	chr1	23709490	CC	TT	CT	CC	CC	TT	TT	TT	TT	TT	TT	TT	TT	TT	good quality SNP	polymorphic
1652	PZE-101036318	chr1	23710198	GG	AA	AG	GG	GG	AA	AA	AA	AA	AA	AA	AA	AA	AA	good quality SNP	polymorphic
1653	PZE-101036338	chr1	23712551	GG	GG	GG	GG	GG	GG	GG	GG	GG	GG	GG	GG	GG	GG	good quality SNP	monomorphic
1654	PZE-101036345	chr1	23805809	GG	GG	GG	GG	GG	GG	GG	GG	GG	GG	GG	GG	GG	GG	good quality SNP	monomorphic
1655	PZE-101036423	chr1	23974306	CC	CC	CC	CC	CC	CC	CC	CC	CC	CC	CC	CC	CC	CC	good quality SNP	monomorphic
1656	PZE-101036444	chr1	23977750	GG	GG	GG	GG	GG	GG	GG	GG	GG	GG	GG	GG	GG	GG	good quality SNP	monomorphic
1657	PZE-101036609	chr1	24060201	AA	AA	AA	AA	AA	AA	AA	AA	AA	AA	AA	AA	AA	AA	good quality SNP	monomorphic
1658	PZE-101036683	chr1	24146356	GG	AA	GG	GG	GG	AA	AA	AA	AA	AA	failed	AA	AA	AA	inconsistent inheritance in F1 hybrid	-
1659	PZE-101036799	chr1	24288478	GG	GG	GG	GG	GG	GG	GG	GG	GG	GG	GG	GG	GG	GG	good quality SNP	monomorphic
1660	PZE-101036862	chr1	24297953	GG	TT	GT	GG	GG	TT	TT	TT	TT	TT	TT	TT	TT	TT	good quality SNP	polymorphic
1661	PZE-101036864	chr1	24298010	AA	AA	AA	AA	AA	AA	AA	AA	AA	AA	AA	AA	AA	AA	good quality SNP	monomorphic
1662	SYN39147	chr1	24302514	CC	CC	CC	CC	CC	CC	CC	CC	CC	CC	CC	CC	CC	CC	good quality SNP	monomorphic
1663	SYN7041	chr1	24320071	GG	failed	GG	GG	GG	failed	failed	failed	failed	failed	failed	failed	failed	failed	either parent or F1 failed	-
1664	SYN7040	chr1	24320099	AA	failed	AA	AA	AA	failed	failed	failed	failed	failed	failed	failed	failed	failed	either parent or F1 failed	-
1665	PZE-101036991	chr1	24390484	TT	TT	TT	TT	TT	TT	TT	TT	TT	TT	TT	TT	TT	TT	good quality SNP	monomorphic
1666	PZE-101036998	chr1	24392064	AA	AA	AA	AA	AA	AA	AA	AA	AA	AA	AA	AA	AA	AA	good quality SNP	monomorphic
1667	SYN7039	chr1	24402757	TT	TT	TT	TT	TT	TT	TT	TT	TT	TT	TT	TT	TT	TT	good quality SNP	monomorphic
1668	PZE-101037142	chr1	24503109	GG	TT	GT	GG	GG	TT	TT	TT	TT	TT	TT	TT	TT	TT	good quality SNP	polymorphic
1669	PZE-101037191	chr1	24602193	GG	GG	GG	GG	GG	GG	GG	GG	GG	GG	GG	GG	GG	GG	good quality SNP	monomorphic
1670	PZE-101037211	chr1	24604971	GG	GG	GG	GG	GG	GG	GG	GG	GG	GG	GG	GG	GG	GG	good quality SNP	monomorphic
1671	PZE-101037244	chr1	24678841	AA	AA	AA	AA	AA	AA	AA	AA	AA	AA	AA	AA	AA	AA	good quality SNP	monomorphic
1672	SYN5537	chr1	24679035	GG	GG	GG	GG	GG	GG	GG	GG	GG	GG	GG	GG	GG	GG	good quality SNP	monomorphic
1673	SYN5538	chr1	24680076	TT	GG	GT	TT	TT	GG	GG	GG	GG	GG	GG	GG	GG	GG	good quality SNP	polymorphic
1674	PZE-101037265	chr1	24680111	CC	TT	CT	CC	CC	TT	TT	TT	TT	TT	TT	TT	TT	TT	good quality SNP	polymorphic
1675	PZE-101037493	chr1	24781087	CC	failed	CC	CC	CC	failed	failed	failed	failed	failed	failed	failed	failed	failed	either parent or F1 failed	-
1676	PZE-101037602	chr1	24826453	AA	AA	AA	AA	AA	AA	AA	AA	AA	AA	AA	AA	AA	AA	good quality SNP	monomorphic
1677	PZE-101037640	missing	-1	failed	failed	failed	failed	failed	failed	failed	failed	failed	failed	failed	failed	failed	failed	all failed	-
1678	PZE-101037751	chr1	25025437	CC	GG	failed	CC	CC	GG	GG	GG	GG	GG	GG	GG	GG	GG	either parent or F1 failed	-
1679	PZA02921.9	chr1	25035236	CC	CC	CC	CC	CC	CC	CC	CC	CC	CC	CC	CC	CC	CC	good quality SNP	monomorphic
1680	SYNGENTA10987	chr1	25035737	GG	GG	GG	GG	GG	GG	GG	GG	GG	GG	GG	GG	GG	GG	good quality SNP	monomorphic
1681	SYNGENTA10989	chr1	25035921	CC	CC	CC	CC	CC	CC	CC	CC	CC	CC	CC	CC	CC	CC	good quality SNP	monomorphic
1682	PZE-101037854	chr1	25190733	GG	GG	GG	GG	GG	GG	GG	GG	GG	GG	GG	GG	GG	GG	good quality SNP	monomorphic
1683	SYN87	chr1	25252180	GG	AA	AG	GG	GG	AA	AA	AA	AA	AA	AA	AA	AA	AA	good quality SNP	polymorphic
1684	PZE-101037896	chr1	25258103	GG	GG	GG	GG	GG	GG	GG	GG	GG	GG	GG	GG	GG	GG	good quality SNP	monomorphic
1685	PUT-163a-76288969-3915	chr1	25264378	TT	CC	failed	failed	failed	CC	CC	CC	failed	CC	failed	CC	CC	CC	either parent or F1 failed	-
1686	PZE-101037997	chr1	25332362	failed	failed	failed	failed	failed	failed	failed	failed	failed	failed	failed	failed	failed	failed	all failed	-
1687	PUT-163a-4314770-2048	chr1	25332363	AA	AA	AA	AA	AA	AA	AA	AA	AA	AA	AA	AA	AA	AA	good quality SNP	monomorphic
1688	PUT-163a-4314770-2050	chr1	25332534	CC	CC	CC	CC	CC	CC	CC	CC	CC	CC	CC	CC	CC	CC	good quality SNP	monomorphic
1689	PZE-101038026	chr1	25333314	AA	AA	AA	AA	AA	AA	AA	AA	AA	AA	AA	AA	AA	AA	good quality SNP	monomorphic
1690	PZE-101038058	chr1	25465986	AA	AA	AA	AA	AA	AA	AA	AA	AA	AA	AA	AA	AA	AA	good quality SNP	monomorphic
1691	PZE-101038176	chr1	25471225	TT	GG	GT	TT	TT	GG	GG	GG	GG	GG	GG	GG	GG	GG	good quality SNP	polymorphic
1692	PZE-101038222	chr1	25472704	CC	CC	CC	CC	CC	CC	CC	CC	CC	CC	CC	CC	CC	CC	good quality SNP	monomorphic
1693	PZE-101038228	chr1	25472971	CC	CC	CC	CC	failed	CC	CC	CC	CC	CC	failed	CC	CC	CC	good quality SNP	monomorphic
1694	PZE-101038250	chr1	25475568	TT	TT	TT	TT	TT	TT	TT	TT	TT	TT	TT	TT	TT	TT	good quality SNP	monomorphic
1695	PZE-101038253	chr1	25481383	CC	CC	CC	CC	CC	CC	CC	CC	CC	CC	CC	CC	CC	CC	good quality SNP	monomorphic
1696	PZE-101038258	chr1	25481739	AA	AA	AA	AA	AA	AA	AA	AA	AA	AA	AA	AA	AA	AA	good quality SNP	monomorphic
1697	PZE-101038268	chr1	25487213	CC	CC	CC	CC	CC	CC	CC	CC	CC	CC	CC	CC	CC	CC	good quality SNP	monomorphic
1698	SYN16257	chr1	25489121	failed	failed	failed	failed	failed	failed	failed	failed	failed	failed	failed	failed	failed	failed	all failed	-
1699	SYN16256	chr1	25489197	failed	failed	failed	failed	failed	failed	failed	failed	failed	failed	failed	failed	failed	failed	all failed	-
1700	PZE-101038315	chr1	25494471	GG	GG	GG	GG	GG	GG	GG	GG	GG	GG	GG	GG	GG	GG	good quality SNP	monomorphic
1701	SYN16271	chr1	25505396	GG	AA	AG	AA	AA	AA	AA	AA	AA	AA	AA	AA	AA	AA	good quality SNP	polymorphic
1702	SYN16264	chr1	25505486	CC	TT	CT	TT	TT	TT	TT	TT	TT	TT	TT	TT	TT	TT	good quality SNP	polymorphic
1703	SYN16262	chr1	25507930	AA	CC	AC	CC	CC	CC	CC	CC	CC	CC	CC	CC	CC	CC	good quality SNP	polymorphic
1704	SYN16261	chr1	25508724	TT	CC	CT	CC	CC	CC	CC	CC	CC	CC	CC	CC	CC	CC	good quality SNP	polymorphic
1705	SYN16275	chr1	25508883	TT	CC	CT	CC	CC	CC	CC	CC	CC	CC	CC	CC	CC	CC	good quality SNP	polymorphic
1706	SYN16276	chr1	25508938	CC	AA	AC	AA	AA	AA	AA	AA	AA	AA	AA	AA	AA	AA	good quality SNP	polymorphic
1707	SYN16259	chr1	25509950	TT	CC	CT	CC	CC	CC	CC	CC	CC	CC	CC	CC	CC	CC	good quality SNP	polymorphic
1708	SYN16258	chr1	25520109	TT	CC	CT	CC	CC	CC	CC	CC	CC	CC	CC	CC	CC	CC	good quality SNP	polymorphic
1709	SYN16272	chr1	25520288	TT	TT	TT	TT	TT	TT	TT	TT	TT	TT	TT	TT	TT	TT	good quality SNP	monomorphic
1710	SYN16274	chr1	25520326	GG	GG	GG	GG	GG	GG	GG	GG	GG	GG	GG	GG	GG	GG	good quality SNP	monomorphic
1711	SYN16268	chr1	25520769	TT	TT	TT	TT	TT	TT	TT	TT	TT	TT	TT	TT	TT	TT	good quality SNP	monomorphic
1712	PZE-101038492	chr1	25565883	CC	GG	CG	GG	GG	GG	GG	GG	GG	GG	GG	GG	GG	GG	good quality SNP	polymorphic
1713	PZE-101038501	chr1	25584504	TT	TT	TT	TT	TT	TT	TT	TT	TT	TT	TT	TT	TT	TT	good quality SNP	monomorphic
1714	PZE-101038503	chr1	25584732	CC	TT	CT	TT	TT	TT	TT	TT	TT	TT	TT	TT	TT	TT	good quality SNP	polymorphic
1715	PZE-101038522	chr1	25585560	GG	failed	GG	failed	failed	failed	failed	failed	failed	failed	failed	failed	failed	failed	either parent or F1 failed	-
1716	SYN33013	chr1	25711863	AA	GG	AG	GG	GG	GG	GG	GG	GG	GG	GG	GG	GG	GG	good quality SNP	polymorphic
1717	SYN33012	chr1	25715286	GG	AA	AG	AA	AA	AA	AA	AA	AA	AA	AA	AA	AA	AA	good quality SNP	polymorphic
1718	PZE-101038611	chr1	25716687	GG	GG	GG	GG	GG	GG	GG	GG	GG	GG	GG	GG	GG	GG	good quality SNP	monomorphic
1719	PUT-163a-78124423-4453	missing	-1	failed	failed	failed	failed	failed	failed	failed	failed	failed	failed	failed	failed	failed	failed	all failed	-
1720	PUT-163a-78124423-4451	chr1	25719334	failed	failed	failed	failed	failed	failed	failed	failed	failed	failed	failed	failed	failed	failed	all failed	-
1721	PZE-101038678	chr1	25779255	GG	GG	GG	GG	GG	GG	GG	GG	GG	GG	GG	GG	GG	GG	good quality SNP	monomorphic
1722	PZE-101038765	chr1	25832969	failed	failed	failed	failed	failed	failed	failed	failed	failed	failed	failed	failed	failed	failed	all failed	-
1723	PZE-101038943	chr1	25901133	TT	CC	CC	CC	CC	CC	CC	CC	CC	CC	CC	CC	CC	CC	inconsistent inheritance in F1 hybrid	-
1724	SYN30328	chr1	25904552	AA	AA	AA	AA	AA	AA	AA	AA	AA	AA	AA	AA	AA	AA	good quality SNP	monomorphic
1725	SYN30334	chr1	25904771	AA	CC	AC	CC	CC	CC	CC	CC	CC	CC	CC	CC	CC	CC	good quality SNP	polymorphic
1726	SYN30333	chr1	25904800	TT	TT	TT	TT	TT	TT	TT	TT	TT	TT	TT	TT	TT	TT	good quality SNP	monomorphic
1727	SYN30332	chr1	25905282	TT	GG	GT	GG	GG	GG	GG	GG	GG	GG	GG	GG	GG	GG	good quality SNP	polymorphic
1728	SYN30331	chr1	25905390	CC	AA	AC	AA	AA	AA	AA	AA	AA	AA	AA	AA	AA	AA	good quality SNP	polymorphic
1729	PZE-101038989	chr1	25959244	CC	TT	CT	TT	TT	TT	TT	TT	TT	TT	TT	TT	TT	TT	good quality SNP	polymorphic
1730	PZE-101039024	chr1	25965240	AA	GG	AG	GG	GG	GG	GG	GG	GG	GG	GG	GG	GG	GG	good quality SNP	polymorphic
1731	SYN24	chr1	26118849	TT	CC	failed	CC	CC	CC	CC	CC	CC	CC	CC	CC	CC	CC	either parent or F1 failed	-
1732	PZE-101039091	missing	-1	failed	failed	failed	failed	failed	failed	failed	failed	failed	failed	failed	failed	failed	failed	all failed	-
1733	PUT-163a-93016767-4837	chr1	26231284	CC	CC	CC	CC	CC	CC	CC	CC	CC	CC	CC	CC	CC	CC	good quality SNP	monomorphic
1734	SYN10797	chr1	26278182	AA	GG	AG	GG	GG	GG	GG	GG	GG	GG	GG	GG	GG	GG	good quality SNP	polymorphic
1735	SYN10794	chr1	26281332	GG	GG	GG	GG	GG	GG	GG	GG	GG	GG	GG	GG	GG	GG	good quality SNP	monomorphic
1736	PZB01957.1	chr1	26283293	AA	CC	AC	CC	CC	CC	CC	CC	CC	CC	CC	CC	CC	CC	good quality SNP	polymorphic
1737	SYN10796	chr1	26407824	GG	GG	GG	GG	GG	GG	GG	GG	GG	GG	GG	GG	GG	GG	good quality SNP	monomorphic
1738	SYN10799	chr1	26408496	CC	CC	CC	CC	CC	CC	CC	CC	CC	CC	CC	CC	CC	CC	good quality SNP	monomorphic
1739	SYN10801	chr1	26408505	CC	TT	CT	TT	TT	TT	TT	TT	TT	TT	TT	TT	TT	TT	good quality SNP	polymorphic
1740	PZE-101039198	chr1	26447854	AA	AA	AA	AA	AA	AA	AA	AA	AA	AA	AA	AA	AA	AA	good quality SNP	monomorphic
1741	PZE-101039199	chr1	26447913	AA	CC	AC	CC	CC	CC	CC	CC	CC	CC	CC	CC	CC	CC	good quality SNP	polymorphic
1742	PZE-101039207	chr1	26448329	GG	AA	AG	AA	AA	AA	AA	AA	AA	AA	AA	AA	AA	AA	good quality SNP	polymorphic
1743	SYN27582	chr1	26450067	failed	failed	failed	failed	failed	failed	failed	failed	failed	failed	failed	failed	failed	failed	all failed	-
1744	SYN27581	chr1	26453171	GG	AA	AG	AA	AA	AA	AA	AA	AA	AA	AA	AA	AA	AA	good quality SNP	polymorphic
1745	PZE-101039301	chr1	26620843	GG	GG	GG	GG	GG	GG	GG	GG	GG	GG	GG	GG	GG	GG	good quality SNP	monomorphic
1746	PZE-101039351	chr1	26679192	GG	GG	GG	GG	GG	GG	GG	GG	GG	GG	GG	GG	GG	GG	good quality SNP	monomorphic
1747	PZE-101039352	chr1	26679609	CC	CC	CC	CC	CC	CC	CC	CC	CC	CC	CC	CC	CC	CC	good quality SNP	monomorphic
1748	PZE-101039371	chr1	26682925	CC	CC	CC	CC	CC	CC	CC	CC	CC	CC	CC	CC	CC	CC	good quality SNP	monomorphic
1749	PZE-101039400	chr1	26788426	TT	TT	TT	TT	TT	TT	TT	TT	TT	TT	TT	TT	TT	TT	good quality SNP	monomorphic
1750	PZE-101039409	chr1	26790693	GG	AA	AG	AA	AA	AA	AA	AA	AA	AA	AA	AA	AA	AA	good quality SNP	polymorphic
1751	PZE-101039440	chr1	26797032	AA	GG	failed	GG	GG	GG	GG	GG	GG	GG	GG	GG	GG	GG	either parent or F1 failed	-
1752	PZE-101039466	chr1	26799225	CC	TT	failed	TT	TT	TT	TT	TT	TT	TT	TT	TT	TT	TT	either parent or F1 failed	-
1753	PZE-101039469	chr1	26800486	GG	AA	AG	AA	AA	AA	AA	AA	AA	AA	AA	AA	AA	AA	good quality SNP	polymorphic
1754	SYN252	chr1	26930176	AA	AA	AA	AA	AA	AA	AA	AA	AA	AA	AA	AA	AA	AA	good quality SNP	monomorphic
1755	SYN248	chr1	26930364	GG	GG	GG	GG	GG	GG	GG	GG	GG	GG	GG	GG	GG	GG	good quality SNP	monomorphic
1756	SYN250	chr1	26930589	TT	CC	CT	CC	CC	CC	CC	CC	CC	CC	CC	CC	CC	CC	good quality SNP	polymorphic
1757	SYN246	chr1	26930674	CC	CC	CC	CC	CC	CC	CC	CC	CC	CC	CC	CC	CC	CC	good quality SNP	monomorphic
1758	SYN6258	chr1	27016810	TT	CC	CT	CC	CC	CC	CC	CC	CC	CC	CC	CC	CC	CC	good quality SNP	polymorphic
1759	PZE-101039624	chr1	27020214	GG	GG	GG	GG	GG	GG	GG	GG	GG	GG	GG	GG	GG	GG	good quality SNP	monomorphic
1760	PZE-101039642	chr1	27021166	AA	failed	AA	failed	failed	failed	failed	failed	failed	failed	failed	failed	failed	failed	either parent or F1 failed	-
1761	PZE-101039648	chr1	27021961	CC	CC	CC	CC	CC	CC	CC	CC	CC	CC	CC	CC	CC	CC	good quality SNP	monomorphic
1762	PZE-101039655	chr1	27053605	TT	TT	TT	TT	TT	TT	TT	TT	TT	TT	TT	TT	TT	TT	good quality SNP	monomorphic
1763	PZE-101039673	chr1	27054353	failed	failed	failed	failed	failed	failed	failed	failed	failed	failed	failed	failed	failed	failed	all failed	-
1764	PZE-101039769	chr1	27190243	TT	TT	TT	TT	TT	TT	TT	TT	TT	TT	TT	TT	TT	TT	good quality SNP	monomorphic
1765	PZE-101039839	chr1	27200544	TT	TT	TT	TT	TT	TT	TT	TT	TT	TT	TT	TT	TT	TT	good quality SNP	monomorphic
1766	SYN14468	chr1	27204889	failed	failed	failed	failed	failed	failed	failed	failed	failed	failed	failed	failed	failed	failed	all failed	-
1767	SYN29903	chr1	27226897	GG	GG	GG	GG	GG	GG	GG	GG	GG	GG	GG	GG	GG	GG	good quality SNP	monomorphic
1768	PZE-101040306	missing	-1	failed	failed	failed	failed	failed	failed	failed	failed	failed	failed	failed	failed	failed	failed	all failed	-
1769	SYN21667	chr1	27350666	failed	failed	failed	failed	failed	failed	failed	failed	failed	failed	failed	failed	failed	failed	all failed	-
1770	PZE-101040499	chr1	27356366	TT	GG	GT	GG	GG	GG	GG	GG	GG	GG	GG	GG	GG	GG	good quality SNP	polymorphic
1771	PZE-101040594	chr1	27482191	GG	GG	GG	GG	GG	GG	GG	GG	GG	GG	GG	GG	GG	GG	good quality SNP	monomorphic
1772	SYN21662	chr1	27493446	failed	failed	failed	failed	failed	failed	failed	failed	failed	failed	failed	failed	failed	failed	all failed	-
1773	SYN21664	chr1	27493572	failed	failed	failed	failed	failed	failed	failed	failed	failed	failed	failed	failed	failed	failed	all failed	-
1774	SYN21665	chr1	27493639	failed	AA	AA	AA	AA	AA	AA	AA	AA	AA	AA	AA	AA	AA	either parent or F1 failed	-
1775	SYN21657	chr1	27493746	GG	GG	GG	GG	GG	GG	GG	GG	GG	GG	GG	GG	GG	GG	good quality SNP	monomorphic
1776	SYN21659	chr1	27493870	TT	TT	TT	TT	TT	TT	TT	TT	TT	TT	TT	TT	TT	TT	good quality SNP	monomorphic
1777	SYN21670	chr1	27493962	failed	GG	GG	GG	GG	GG	GG	GG	GG	GG	GG	GG	GG	GG	either parent or F1 failed	-
1778	SYN21669	chr1	27494023	GG	GG	GG	GG	GG	GG	GG	GG	GG	GG	GG	GG	GG	GG	good quality SNP	monomorphic
1779	PZE-101040601	chr1	27499483	GG	GG	GG	GG	GG	GG	GG	GG	GG	GG	GG	GG	GG	GG	good quality SNP	monomorphic
1780	PZE-101040607	chr1	27500053	CC	CC	CC	CC	CC	CC	CC	CC	CC	CC	CC	CC	CC	CC	good quality SNP	monomorphic
1781	PZE-101040619	chr1	27504974	GG	GG	GG	GG	GG	GG	GG	GG	GG	GG	GG	GG	GG	GG	good quality SNP	monomorphic
1782	PZE-101040641	chr1	27508600	GG	GG	GG	GG	GG	GG	GG	GG	GG	GG	GG	GG	GG	GG	good quality SNP	monomorphic
1783	SYN15800	chr1	27511416	TT	TT	TT	TT	TT	TT	TT	TT	TT	TT	TT	TT	TT	TT	good quality SNP	monomorphic
1784	SYN15798	chr1	27511674	AA	AA	AA	AA	AA	AA	AA	AA	AA	AA	AA	AA	AA	AA	good quality SNP	monomorphic
1785	SYN15799	chr1	27511887	AA	AA	AA	AA	AA	AA	AA	AA	AA	AA	AA	AA	AA	AA	good quality SNP	monomorphic
1786	SYN15796	chr1	27607211	CC	CC	CC	CC	CC	CC	CC	CC	CC	CC	CC	CC	CC	CC	good quality SNP	monomorphic
1787	PZE-101040677	chr1	27607789	AA	AA	AA	AA	AA	AA	AA	AA	AA	AA	AA	AA	AA	AA	good quality SNP	monomorphic
1788	PZE-101040678	chr1	27609605	TT	TT	TT	TT	TT	TT	TT	TT	TT	TT	TT	TT	TT	TT	good quality SNP	monomorphic
1789	PZE-101040783	chr1	27657680	GG	AA	AG	AA	AA	AA	AA	AA	AA	AA	AA	AA	AA	AA	good quality SNP	polymorphic
1790	PZE-101040812	chr1	27659078	failed	failed	failed	failed	failed	failed	failed	failed	failed	failed	failed	failed	failed	failed	all failed	-
1791	PZE-101040838	chr1	27660158	GG	AA	AG	AA	AA	AA	AA	AA	AA	AA	AA	AA	AA	AA	good quality SNP	polymorphic
1792	PZE-101040895	chr1	27731551	TT	TT	TT	TT	TT	TT	TT	TT	TT	TT	TT	TT	TT	TT	good quality SNP	monomorphic
1793	SYN68	chr1	27732217	AA	failed	AA	failed	failed	failed	failed	failed	failed	failed	failed	failed	failed	failed	either parent or F1 failed	-
1794	SYN71	chr1	27733012	CC	AA	failed	AA	AA	AA	AA	AA	AA	AA	AA	AA	AA	AA	either parent or F1 failed	-
1795	SYN75	chr1	27733029	TT	CC	CT	CC	CC	CC	CC	CC	CC	CC	CC	CC	CC	CC	good quality SNP	polymorphic
1796	SYN60	chr1	27735202	GG	failed	GG	failed	failed	failed	failed	failed	failed	failed	failed	failed	failed	failed	either parent or F1 failed	-
1797	SYN61	chr1	27735335	AA	AA	AA	AA	failed	AA	AA	AA	AA	AA	failed	AA	AA	AA	good quality SNP	monomorphic
1798	SYN74	chr1	27742909	TT	GG	GT	GG	GG	GG	GG	GG	GG	GG	GG	GG	GG	GG	good quality SNP	polymorphic
1799	SYN73	chr1	27744525	CC	TT	CT	TT	TT	TT	TT	TT	TT	TT	TT	TT	TT	TT	good quality SNP	polymorphic
1800	SYN69	chr1	27745510	GG	failed	GG	failed	failed	AA	AA	failed	AA	failed	failed	AA	AA	AA	either parent or F1 failed	-
1801	SYN63	chr1	27750376	AA	CC	AC	CC	CC	CC	CC	CC	CC	CC	CC	CC	CC	CC	good quality SNP	polymorphic
1802	PZE-101041070	chr1	27752467	TT	TT	TT	TT	TT	TT	TT	TT	TT	TT	TT	TT	TT	TT	good quality SNP	monomorphic
1803	PZE-101041088	chr1	27880987	GG	TT	GT	TT	TT	TT	TT	TT	TT	TT	TT	TT	TT	TT	good quality SNP	polymorphic
1804	PZE-101041178	chr1	27908989	CC	TT	CT	TT	TT	TT	TT	TT	TT	TT	TT	TT	TT	TT	good quality SNP	polymorphic
1805	SYN24631	chr1	28000131	TT	CT	CT	failed	failed	CT	CT	CT	CT	failed	failed	CT	CT	CT	heterozygous in either parent	-
1806	SYN24633	chr1	28014307	GG	AA	GG	AA	AA	AA	AA	AA	AA	AA	AA	AA	AA	AA	inconsistent inheritance in F1 hybrid	-
1807	SYN24635	chr1	28021866	GG	AA	AG	AA	AA	AA	AA	AA	AA	AA	AA	AA	AA	AA	good quality SNP	polymorphic
1808	SYN24632	chr1	28023291	AA	GG	AG	GG	GG	GG	GG	GG	GG	GG	GG	GG	GG	GG	good quality SNP	polymorphic
1809	PZE-101041380	chr1	28085303	CC	TT	CT	TT	TT	TT	TT	TT	TT	TT	TT	TT	TT	TT	good quality SNP	polymorphic
1810	SYN24370	chr1	28199077	GG	GG	GG	GG	GG	GG	GG	GG	GG	GG	GG	GG	GG	GG	good quality SNP	monomorphic
1811	SYN24373	chr1	28206394	AA	AA	AA	AA	AA	AA	AA	AA	AA	AA	AA	AA	AA	AA	good quality SNP	monomorphic
1812	SYN23119	chr1	28481782	TT	TT	TT	TT	TT	TT	TT	TT	TT	TT	TT	TT	TT	TT	good quality SNP	monomorphic
1813	PZE-101041588	chr1	28522109	TT	TT	TT	TT	TT	TT	TT	TT	TT	TT	TT	TT	TT	TT	good quality SNP	monomorphic
1814	PZB02058.2	chr1	28526476	GG	AA	AG	AA	AA	AA	AA	AA	AA	AA	AA	AA	AA	AA	good quality SNP	polymorphic
1815	PZB02058.1	chr1	28526738	TT	CC	CT	CC	CC	CC	CC	CC	CC	CC	CC	CC	CC	CC	good quality SNP	polymorphic
1816	PZE-101041602	chr1	28526827	GG	GG	GG	GG	GG	GG	GG	GG	GG	GG	GG	GG	GG	GG	good quality SNP	monomorphic
1817	PZB02058.3	chr1	28526847	TT	CC	CT	CC	CC	CC	CC	CC	CC	CC	CC	CC	CC	CC	good quality SNP	polymorphic
1818	PUT-163a-149085801-877	chr1	28551447	GG	AA	AG	AA	AA	AA	AA	AA	AA	AA	AA	AA	AA	AA	good quality SNP	polymorphic
1819	PUT-163a-149085801-876	chr1	28551558	CC	TT	CT	TT	TT	TT	TT	TT	TT	TT	TT	TT	TT	TT	good quality SNP	polymorphic
1820	PZE-101041837	chr1	28634381	GG	AA	AG	AA	AA	AA	AA	AA	AA	AA	AA	AA	AA	AA	good quality SNP	polymorphic
1821	PZE-101041854	chr1	28701888	CC	TT	CT	TT	TT	TT	TT	TT	TT	TT	TT	TT	TT	TT	good quality SNP	polymorphic
1822	SYN6614	chr1	28715515	GG	AA	AG	AA	AA	AA	AA	AA	AA	AA	AA	AA	AA	AA	good quality SNP	polymorphic
1823	PZE-101041986	chr1	28718969	AA	failed	AA	failed	failed	failed	failed	failed	failed	failed	failed	failed	failed	failed	either parent or F1 failed	-
1824	PZE-101041995	chr1	28719384	CC	CC	CC	CC	CC	CC	CC	CC	CC	CC	CC	CC	CC	CC	good quality SNP	monomorphic
1825	PZE-101042009	chr1	28720057	AA	AA	AA	AA	AA	AA	AA	AA	AA	AA	AA	AA	AA	AA	good quality SNP	monomorphic
1826	PZE-101042010	chr1	28722612	failed	failed	failed	failed	failed	failed	failed	failed	failed	failed	failed	failed	failed	failed	all failed	-
1827	PZE-101042039	chr1	28737820	GG	GG	GG	GG	GG	GG	GG	GG	GG	GG	GG	GG	GG	GG	good quality SNP	monomorphic
1828	PZE-101042040	chr1	28738308	AA	AA	AA	AA	AA	AA	AA	AA	AA	AA	AA	AA	AA	AA	good quality SNP	monomorphic
1829	PZE-101042041	chr1	28741222	TT	TT	TT	TT	TT	TT	TT	TT	TT	TT	TT	TT	TT	TT	good quality SNP	monomorphic
1830	PZE-101042048	chr1	28746198	AA	AA	AA	AA	AA	AA	AA	AA	AA	AA	AA	AA	AA	AA	good quality SNP	monomorphic
1831	PZE-101042060	chr1	28747701	AA	AA	AA	AA	AA	AA	AA	AA	AA	AA	AA	AA	AA	AA	good quality SNP	monomorphic
1832	PZE-101042156	chr1	28871295	AA	AA	AA	AA	AA	AA	AA	AA	AA	AA	AA	AA	AA	AA	good quality SNP	monomorphic
1833	PZE-101042195	chr1	28901394	CC	CC	CC	CC	CC	CC	CC	CC	CC	CC	CC	CC	CC	CC	good quality SNP	monomorphic
1834	PZE-101042196	chr1	28901463	TT	TT	TT	TT	TT	TT	TT	TT	TT	TT	TT	TT	TT	TT	good quality SNP	monomorphic
1835	SYNGENTA14642	chr1	28904493	GG	GG	GG	GG	GG	GG	GG	GG	GG	GG	GG	GG	GG	GG	good quality SNP	monomorphic
1836	PZE-101042212	chr1	28906803	AA	AA	AA	AA	AA	AA	AA	AA	AA	AA	AA	AA	AA	AA	good quality SNP	monomorphic
1837	PZE-101042341	chr1	29032547	GG	GG	GG	GG	GG	GG	GG	GG	GG	GG	GG	GG	GG	GG	good quality SNP	monomorphic
1838	PZE-101042424	chr1	29069044	AA	AA	AA	AA	AA	AA	AA	AA	AA	AA	AA	AA	AA	AA	good quality SNP	monomorphic
1839	SYN23444	chr1	29359537	AA	AA	AA	AA	AA	AA	AA	AA	AA	AA	AA	AA	AA	AA	good quality SNP	monomorphic
1840	SYN23448	chr1	29360005	AA	AA	AA	AA	AA	AA	AA	AA	AA	AA	AA	AA	AA	AA	good quality SNP	monomorphic
1841	SYN23445	chr1	29360109	CC	CC	CC	CC	CC	CC	CC	CC	CC	CC	CC	CC	CC	CC	good quality SNP	monomorphic
1842	SYN23449	chr1	29360359	GG	GG	GG	GG	GG	GG	GG	GG	GG	GG	GG	GG	GG	GG	good quality SNP	monomorphic
1843	SYN23446	chr1	29360689	AA	AA	AA	AA	AA	AA	AA	AA	AA	AA	AA	AA	AA	AA	good quality SNP	monomorphic
1844	PZE-101043094	chr1	29460214	AA	AA	AA	AA	AA	AA	AA	AA	AA	AA	AA	AA	AA	AA	good quality SNP	monomorphic
1845	PZE-101043096	chr1	29460799	CC	CC	CC	CC	CC	CC	CC	CC	CC	CC	CC	CC	CC	CC	good quality SNP	monomorphic
1846	SYN6638	chr1	29465263	CC	CC	CC	CC	CC	CC	CC	CC	CC	CC	CC	CC	CC	CC	good quality SNP	monomorphic
1847	PZE-101043180	chr1	29505827	GG	GG	GG	GG	GG	GG	GG	GG	GG	GG	GG	GG	GG	GG	good quality SNP	monomorphic
1848	PZE-101043186	chr1	29508874	TT	TT	TT	TT	TT	TT	TT	TT	TT	TT	TT	TT	TT	TT	good quality SNP	monomorphic
1849	PZE-101043189	chr1	29509339	GG	GG	GG	GG	GG	GG	GG	GG	GG	GG	GG	GG	GG	GG	good quality SNP	monomorphic
1850	PZE-101043228	chr1	29599849	failed	failed	failed	failed	failed	failed	failed	failed	failed	failed	failed	failed	failed	failed	all failed	-
1851	PZE-101043331	chr1	29619272	CC	CC	CC	CC	CC	CC	CC	CC	CC	CC	CC	CC	CC	CC	good quality SNP	monomorphic
1852	PZE-101043413	chr1	29641699	failed	failed	failed	failed	failed	failed	failed	failed	failed	failed	failed	failed	failed	failed	all failed	-
1853	PZE-101043507	chr1	29650395	CC	CC	CC	CC	CC	CC	CC	CC	CC	CC	CC	CC	CC	CC	good quality SNP	monomorphic
1854	PZE-101043512	chr1	29651635	CC	CC	CC	CC	CC	CC	CC	CC	CC	CC	CC	CC	CC	CC	good quality SNP	monomorphic
1855	PZE-101043537	chr1	29717286	failed	failed	failed	failed	failed	failed	failed	failed	failed	failed	failed	failed	failed	failed	all failed	-
1856	PZE-101043600	chr1	29786665	GG	GG	GG	GG	GG	GG	GG	GG	GG	GG	GG	GG	GG	GG	good quality SNP	monomorphic
1857	PZE-101043604	chr1	29788924	CC	AA	AC	AA	AA	AA	AA	AA	AA	AA	AA	AA	AA	AA	good quality SNP	polymorphic
1858	PZE-101043656	chr1	29799415	AA	CC	failed	CC	CC	CC	CC	CC	CC	CC	failed	CC	CC	CC	either parent or F1 failed	-
1859	PZE-101043669	chr1	29847364	TT	CC	CT	CC	CC	CC	CC	CC	CC	CC	CC	CC	CC	CC	good quality SNP	polymorphic
1860	PZE-101043670	chr1	29847385	TT	CC	CT	CC	CC	CC	CC	CC	CC	CC	CC	CC	CC	CC	good quality SNP	polymorphic
1861	PZE-101043672	chr1	29847997	failed	failed	failed	failed	failed	failed	failed	failed	failed	failed	failed	failed	failed	failed	all failed	-
1862	PZE-101043674	chr1	29862559	CC	TT	CT	TT	TT	TT	TT	TT	TT	TT	TT	TT	TT	TT	good quality SNP	polymorphic
1863	PZE-101043682	chr1	29889332	GG	GG	GG	GG	GG	GG	GG	GG	GG	GG	GG	GG	GG	GG	good quality SNP	monomorphic
1864	PZE-101043685	chr1	29889645	GG	GG	GG	GG	GG	GG	GG	GG	GG	GG	GG	GG	GG	GG	good quality SNP	monomorphic
1865	PZE-101044002	chr1	30077671	GG	GG	GG	GG	GG	GG	GG	GG	GG	GG	GG	GG	GG	GG	good quality SNP	monomorphic
1866	PZE-101044027	chr1	30151489	failed	failed	failed	failed	failed	failed	failed	failed	failed	failed	failed	failed	failed	failed	all failed	-
1867	PZE-101044115	chr1	30265687	CC	CC	CC	CC	CC	CC	CC	CC	CC	CC	CC	CC	CC	CC	good quality SNP	monomorphic
1868	SYNGENTA1435	chr1	30308371	CC	CC	CC	CC	CC	CC	CC	CC	CC	CC	CC	CC	CC	CC	good quality SNP	monomorphic
1869	SYNGENTA1440	chr1	30308566	AA	AA	AA	AA	AA	AA	AA	AA	AA	AA	AA	AA	AA	AA	good quality SNP	monomorphic
1870	PZE-101044313	chr1	30328482	GG	GG	GG	GG	GG	GG	GG	GG	GG	GG	GG	GG	GG	GG	good quality SNP	monomorphic
1871	PZE-101044448	chr1	30341961	AA	failed	AA	failed	failed	failed	failed	failed	failed	failed	failed	failed	failed	failed	either parent or F1 failed	-
1872	PZE-101044520	chr1	30349427	CC	CC	CC	CC	CC	CC	CC	CC	CC	CC	CC	CC	CC	CC	good quality SNP	monomorphic
1873	PZE-101044585	chr1	30485789	TT	TT	TT	TT	TT	TT	TT	TT	TT	TT	TT	TT	TT	TT	good quality SNP	monomorphic
1874	SYN39234	chr1	30584260	AA	AA	AA	AA	AA	AA	AA	AA	AA	AA	AA	AA	AA	AA	good quality SNP	monomorphic
1875	PZE-101044686	chr1	30617814	CC	TT	CT	TT	TT	TT	TT	TT	TT	TT	TT	TT	TT	TT	good quality SNP	polymorphic
1876	PZE-101044692	chr1	30619214	AA	GG	AG	GG	GG	GG	GG	GG	GG	GG	GG	GG	GG	GG	good quality SNP	polymorphic
1877	PZE-101044715	chr1	30620779	CC	TT	CT	TT	TT	TT	TT	TT	TT	TT	TT	TT	TT	TT	good quality SNP	polymorphic
1878	PZE-101044721	chr1	30661260	TT	TT	TT	TT	TT	TT	TT	TT	TT	TT	TT	TT	TT	TT	good quality SNP	monomorphic
1879	PZE-101044748	chr1	30678695	CC	CC	CC	CC	CC	CC	CC	CC	CC	CC	CC	CC	CC	CC	good quality SNP	monomorphic
1880	PZE-101044770	chr1	30721103	CC	CC	CC	CC	CC	CC	CC	CC	CC	CC	CC	CC	CC	CC	good quality SNP	monomorphic
1881	PZE-101044778	chr1	30727739	TT	TT	TT	TT	TT	TT	TT	TT	TT	TT	TT	TT	TT	TT	good quality SNP	monomorphic
1882	SYN34303	chr1	30728341	TT	TT	TT	TT	TT	TT	TT	TT	TT	TT	TT	TT	TT	TT	good quality SNP	monomorphic
1883	PZE-101044787	chr1	30728729	CC	CC	CC	CC	CC	CC	CC	CC	CC	CC	CC	CC	CC	CC	good quality SNP	monomorphic
1884	PZE-101044879	chr1	30732561	failed	AA	AA	AA	AA	AA	AA	AA	AA	AA	AA	AA	AA	AA	either parent or F1 failed	-
1885	PZE-101044926	chr1	30734280	GG	TT	GT	TT	TT	TT	TT	TT	TT	TT	TT	TT	TT	TT	good quality SNP	polymorphic
1886	PZE-101045001	chr1	30811365	TT	TT	TT	TT	TT	TT	TT	TT	TT	TT	TT	TT	TT	TT	good quality SNP	monomorphic
1887	PZE-101045009	chr1	30812525	TT	TT	TT	TT	TT	TT	TT	TT	TT	TT	TT	TT	TT	TT	good quality SNP	monomorphic
1888	PZE-101045021	chr1	30854604	CC	CC	CC	CC	failed	CC	CC	CC	CC	CC	failed	CC	CC	CC	good quality SNP	monomorphic
1889	SYN37292	chr1	30856794	AA	AA	AA	AA	AA	AA	AA	AA	AA	AA	AA	AA	AA	AA	good quality SNP	monomorphic
1890	SYN37291	chr1	30862301	TT	TT	TT	TT	TT	TT	TT	TT	TT	TT	TT	TT	TT	TT	good quality SNP	monomorphic
1891	PZE-101045061	chr1	30872713	TT	TT	TT	TT	TT	TT	TT	TT	TT	TT	TT	TT	TT	TT	good quality SNP	monomorphic
1892	PZE-101045064	chr1	30937482	TT	TT	TT	TT	TT	TT	TT	TT	TT	TT	TT	TT	TT	TT	good quality SNP	monomorphic
1893	PZE-101045068	chr1	30938946	GG	GG	GG	GG	GG	GG	GG	GG	GG	GG	GG	GG	GG	GG	good quality SNP	monomorphic
1894	PZE-101045070	chr1	30939222	TT	TT	TT	TT	TT	TT	TT	TT	TT	TT	TT	TT	TT	TT	good quality SNP	monomorphic
1895	PZE-101045092	chr1	31117285	GG	GG	GG	GG	GG	GG	GG	GG	GG	GG	GG	GG	GG	GG	good quality SNP	monomorphic
1896	PZE-101045108	chr1	31134609	TT	TT	TT	TT	TT	TT	TT	TT	TT	TT	TT	TT	TT	TT	good quality SNP	monomorphic
1897	PZE-101045111	chr1	31136253	TT	TT	TT	TT	TT	TT	TT	TT	TT	TT	TT	TT	TT	TT	good quality SNP	monomorphic
1898	PZE-101045130	chr1	31140698	GG	GG	GG	GG	GG	GG	GG	GG	GG	GG	GG	GG	GG	GG	good quality SNP	monomorphic
1899	PZE-101045145	chr1	31141462	CC	CC	CC	CC	CC	CC	CC	CC	CC	CC	CC	CC	CC	CC	good quality SNP	monomorphic
1900	PZE-101045153	chr1	31141702	GG	GG	GG	GG	GG	GG	GG	GG	GG	GG	GG	GG	GG	GG	good quality SNP	monomorphic
1901	PZE-101045197	chr1	31145487	AA	AA	AA	AA	AA	AA	AA	AA	AA	AA	AA	AA	AA	AA	good quality SNP	monomorphic
1902	PZE-101045203	chr1	31145890	CC	CC	CC	CC	CC	CC	CC	CC	CC	CC	CC	CC	CC	CC	good quality SNP	monomorphic
1903	PZE-101045204	chr1	31146116	CC	CC	CC	CC	CC	CC	CC	CC	CC	CC	CC	CC	CC	CC	good quality SNP	monomorphic
1904	PZE-101045249	chr1	31255716	AA	AA	AA	AA	AA	AA	AA	AA	AA	AA	AA	AA	AA	AA	good quality SNP	monomorphic
1905	PZE-101045301	chr1	31292095	CC	CC	CC	CC	CC	CC	CC	CC	CC	CC	CC	CC	CC	CC	good quality SNP	monomorphic
1906	SYN5392	chr1	31292684	TT	TT	TT	TT	TT	TT	TT	TT	TT	TT	TT	TT	TT	TT	good quality SNP	monomorphic
1907	PZE-101045386	chr1	31299477	failed	failed	failed	failed	failed	failed	failed	failed	failed	failed	failed	failed	failed	failed	all failed	-
1908	PZE-101045444	chr1	31429277	GG	GG	GG	GG	GG	GG	GG	GG	GG	GG	GG	GG	GG	GG	good quality SNP	monomorphic
1909	PZE-101045467	chr1	31476326	failed	failed	failed	failed	failed	failed	failed	failed	failed	failed	failed	failed	failed	failed	all failed	-
1910	PZE-101045468	chr1	31476527	failed	failed	failed	failed	failed	failed	failed	failed	failed	failed	failed	failed	failed	failed	all failed	-
1911	PZE-101045481	chr1	31534829	GG	GG	GG	GG	GG	GG	GG	GG	GG	GG	GG	GG	GG	GG	good quality SNP	monomorphic
1912	PZE-101045505	chr1	31551107	CC	CC	CC	CC	CC	CC	CC	CC	CC	CC	CC	CC	CC	CC	good quality SNP	monomorphic
1913	PZE-101045519	chr1	31584762	AA	AA	AA	AA	AA	AA	AA	AA	AA	AA	AA	AA	AA	AA	good quality SNP	monomorphic
1914	PZE-101045549	chr1	31631509	TT	TT	TT	TT	TT	TT	TT	TT	TT	TT	TT	TT	TT	TT	good quality SNP	monomorphic
1915	PZE-101045606	chr1	31711747	CC	CC	CC	CC	CC	CC	CC	CC	CC	CC	CC	CC	CC	CC	good quality SNP	monomorphic
1916	PZE-101045616	chr1	31772426	TT	TT	TT	TT	TT	TT	TT	TT	TT	TT	TT	TT	TT	TT	good quality SNP	monomorphic
1917	SYNGENTA12229	chr1	31790607	TT	TT	TT	TT	TT	TT	TT	TT	TT	TT	TT	TT	TT	TT	good quality SNP	monomorphic
1918	PZE-101045691	chr1	31796865	failed	failed	failed	failed	failed	failed	failed	failed	failed	failed	failed	failed	failed	failed	all failed	-
1919	SYN8490	chr1	31920608	CC	CC	CC	CC	CC	CC	CC	CC	CC	CC	CC	CC	CC	CC	good quality SNP	monomorphic
1920	PZE-101046045	chr1	31925022	GG	GG	GG	GG	GG	GG	GG	GG	GG	GG	GG	GG	GG	GG	good quality SNP	monomorphic
1921	SYN8487	chr1	31925065	CC	CC	CC	CC	CC	CC	CC	CC	CC	CC	CC	CC	CC	CC	good quality SNP	monomorphic
1922	SYN8489	chr1	31928924	TT	TT	TT	TT	TT	TT	TT	TT	TT	TT	TT	TT	TT	TT	good quality SNP	monomorphic
1923	PZE-101046057	chr1	31928997	AA	AA	AA	AA	AA	AA	AA	AA	AA	AA	AA	AA	AA	AA	good quality SNP	monomorphic
1924	SYN8491	chr1	31929889	TT	CC	CT	CC	CC	CC	CC	CC	CC	CC	CC	CC	CC	CC	good quality SNP	polymorphic
1925	SYN8488	chr1	31931251	GG	GG	GG	GG	GG	GG	GG	GG	GG	GG	GG	GG	GG	GG	good quality SNP	monomorphic
1926	PZE-101046080	chr1	31940230	TT	GG	GT	GG	GG	GG	GG	GG	GG	GG	GG	GG	GG	GG	good quality SNP	polymorphic
1927	PZE-101046116	chr1	32021938	CC	CC	CC	CC	CC	CC	CC	CC	CC	CC	CC	CC	CC	CC	good quality SNP	monomorphic
1928	PZE-101046118	chr1	32022261	CC	TT	CT	TT	TT	TT	TT	TT	TT	TT	TT	TT	TT	TT	good quality SNP	polymorphic
1929	PZE-101046122	chr1	32022510	AA	AA	AA	AA	AA	AA	AA	AA	AA	AA	AA	AA	AA	AA	good quality SNP	monomorphic
1930	PZE-101046128	chr1	32025118	GG	GG	GG	GG	GG	GG	GG	GG	GG	GG	GG	GG	GG	GG	good quality SNP	monomorphic
1931	PZE-101046132	chr1	32025664	GG	AA	AG	AA	AA	AA	AA	AA	AA	AA	AA	AA	AA	AA	good quality SNP	polymorphic
1932	PZE-101046161	chr1	32043923	CC	AA	AC	AA	AA	AA	AA	AA	AA	AA	AA	AA	AA	AA	good quality SNP	polymorphic
1933	PZE-101046194	chr1	32048507	GG	TT	GT	TT	TT	TT	TT	TT	TT	TT	TT	TT	TT	TT	good quality SNP	polymorphic
1934	SYN311	chr1	32073063	failed	failed	failed	failed	failed	failed	failed	failed	failed	failed	failed	failed	failed	failed	all failed	-
1935	PZE-101046735	chr1	32203753	AA	AA	AA	AA	AA	AA	AA	AA	AA	AA	AA	AA	AA	AA	good quality SNP	monomorphic
1936	PZE-101046755	chr1	32206162	AA	failed	AA	failed	failed	failed	failed	failed	failed	failed	failed	failed	failed	failed	either parent or F1 failed	-
1937	PZE-101046835	chr1	32246761	CC	AA	AC	AA	AA	AA	AA	AA	AA	AA	AA	AA	AA	AA	good quality SNP	polymorphic
1938	PZE-101046844	chr1	32248904	CC	TT	CT	TT	TT	TT	TT	TT	TT	TT	TT	TT	TT	TT	good quality SNP	polymorphic
1939	PZE-101046858	chr1	32254592	CC	TT	CC	TT	TT	TT	TT	TT	TT	TT	failed	TT	TT	TT	inconsistent inheritance in F1 hybrid	-
1940	PZE-101046859	chr1	32254616	AA	AA	AA	AA	failed	AA	AA	AA	AA	AA	failed	AA	AA	AA	good quality SNP	monomorphic
1941	PZE-101046876	chr1	32276332	GG	AA	AG	AA	AA	AA	AA	AA	AA	AA	AA	AA	AA	AA	good quality SNP	polymorphic
1942	PZE-101046931	chr1	32282560	GG	AA	AG	AA	AA	AA	AA	AA	AA	AA	AA	AA	AA	AA	good quality SNP	polymorphic
1943	PZE-101046967	chr1	32374090	CC	CC	CC	CC	CC	CC	CC	CC	CC	CC	CC	CC	CC	CC	good quality SNP	monomorphic
1944	PUT-163a-78116065-4356	chr1	32582302	CC	CC	CC	CC	CC	CC	CC	CC	CC	CC	CC	CC	CC	CC	good quality SNP	monomorphic
1945	PZA00654.12	chr1	32583282	CC	CC	CC	CC	CC	CC	CC	CC	CC	CC	CC	CC	CC	CC	good quality SNP	monomorphic
1946	PZA00654.10	chr1	32583345	GG	GG	GG	GG	GG	GG	GG	GG	GG	GG	GG	GG	GG	GG	good quality SNP	monomorphic
1947	PZE-101047349	chr1	32825829	GG	GG	GG	GG	GG	GG	GG	GG	GG	GG	GG	GG	GG	GG	good quality SNP	monomorphic
1948	SYN2740	missing	-1	failed	failed	failed	failed	failed	failed	failed	failed	failed	failed	failed	failed	failed	failed	all failed	-
1949	PZE-101047390	chr1	32830220	CC	CC	CC	CC	CC	CC	CC	CC	CC	CC	CC	CC	CC	CC	good quality SNP	monomorphic
1950	PZE-101047517	chr1	32909835	GG	AA	AG	AA	AA	AA	AA	AA	AA	AA	AA	AA	AA	AA	good quality SNP	polymorphic
1951	SYN2399	chr1	32941687	TT	failed	TT	failed	failed	failed	failed	failed	failed	failed	failed	failed	failed	failed	either parent or F1 failed	-
1952	PZE-101047611	chr1	32943391	AA	GG	AG	GG	GG	GG	GG	GG	GG	GG	GG	GG	GG	GG	good quality SNP	polymorphic
1953	PZE-101047658	chr1	33056883	AA	failed	AA	failed	failed	failed	failed	failed	failed	failed	failed	failed	failed	failed	either parent or F1 failed	-
1954	PUT-163a-18162870-1232	chr1	33066505	failed	GG	CG	GG	GG	GG	GG	GG	GG	GG	GG	GG	GG	GG	either parent or F1 failed	-
1955	PZE-101047696	chr1	33070861	CC	CC	CC	CC	CC	CC	CC	CC	CC	CC	CC	CC	CC	CC	good quality SNP	monomorphic
1956	SYN10143	chr1	33184185	TT	TT	TT	TT	TT	TT	TT	TT	TT	TT	TT	TT	TT	TT	good quality SNP	monomorphic
1957	SYN10151	chr1	33184634	CC	failed	CC	failed	failed	failed	failed	failed	failed	failed	failed	CC	CC	failed	either parent or F1 failed	-
1958	SYN10144	chr1	33190213	TT	TT	TT	TT	TT	TT	TT	TT	TT	TT	TT	TT	TT	TT	good quality SNP	monomorphic
1959	PZE-101047925	chr1	33195348	CC	failed	CC	failed	failed	failed	failed	failed	failed	failed	failed	failed	failed	failed	either parent or F1 failed	-
1960	PZE-101048115	chr1	33289164	AA	GG	AG	GG	GG	GG	GG	GG	GG	GG	GG	GG	GG	GG	good quality SNP	polymorphic
1961	PZE-101048164	chr1	33338952	CC	TT	CT	TT	TT	TT	TT	TT	TT	TT	TT	TT	TT	TT	good quality SNP	polymorphic
1962	SYN10153	missing	-1	failed	failed	failed	failed	failed	failed	failed	failed	failed	failed	failed	failed	failed	failed	all failed	-
1963	SYN469	chr1	33393230	failed	failed	failed	failed	failed	failed	failed	failed	failed	failed	failed	failed	failed	failed	all failed	-
1964	SYN468	chr1	33393745	GG	TT	GT	TT	TT	TT	TT	TT	TT	TT	TT	TT	TT	TT	good quality SNP	polymorphic
1965	PZE-101048542	chr1	33454781	TT	CC	failed	CC	CC	CC	CC	CC	CC	CC	CC	CC	CC	CC	either parent or F1 failed	-
1966	PZE-101048544	missing	-1	failed	failed	failed	failed	failed	failed	failed	failed	failed	failed	failed	failed	failed	failed	all failed	-
1967	PZE-101048608	chr1	33488557	CC	CC	CC	CC	CC	CC	CC	CC	CC	CC	CC	CC	CC	CC	good quality SNP	monomorphic
1968	PZE-101048628	chr1	33494422	failed	failed	failed	failed	failed	failed	failed	failed	failed	failed	failed	failed	failed	failed	all failed	-
1969	PZE-101048629	chr1	33494463	CC	TT	CT	TT	TT	TT	TT	TT	TT	TT	TT	TT	TT	TT	good quality SNP	polymorphic
1970	PZE-101048744	chr1	33531654	TT	TT	TT	TT	TT	TT	TT	TT	TT	TT	TT	TT	TT	TT	good quality SNP	monomorphic
1971	PZE-101048765	missing	-1	failed	failed	failed	failed	failed	failed	failed	failed	failed	failed	failed	failed	failed	failed	all failed	-
1972	PZE-101048807	chr1	33598272	TT	GG	GT	GG	GG	GG	GG	GG	GG	GG	GG	GG	GG	GG	good quality SNP	polymorphic
1973	PZE-101048857	chr1	33702581	TT	CC	CT	CC	CC	CC	CC	CC	CC	CC	CC	CC	CC	CC	good quality SNP	polymorphic
1974	PZE-101048890	chr1	33744391	AA	GG	failed	AA	AA	GG	GG	failed	GG	failed	failed	GG	failed	GG	either parent or F1 failed	-
1975	PZE-101048892	chr1	33744488	GG	GG	GG	GG	GG	GG	GG	GG	GG	GG	GG	GG	GG	GG	good quality SNP	monomorphic
1976	PZE-101048984	chr1	33750758	failed	failed	failed	failed	failed	failed	failed	failed	failed	failed	failed	failed	failed	failed	all failed	-
1977	PZE-101049017	chr1	33799431	failed	failed	failed	failed	failed	failed	failed	failed	failed	failed	failed	failed	failed	failed	all failed	-
1978	PZE-101049044	chr1	33871734	AA	GG	AG	AA	AA	GG	GG	GG	GG	GG	GG	GG	GG	GG	good quality SNP	polymorphic
1979	PZE-101049091	chr1	33896592	CC	TT	CT	CC	CC	TT	TT	TT	TT	TT	TT	TT	TT	TT	good quality SNP	polymorphic
1980	PZE-101049120	chr1	33903217	AA	GG	failed	AA	AA	GG	GG	GG	failed	failed	failed	GG	GG	GG	either parent or F1 failed	-
1981	PZE-101049125	chr1	33904055	GG	AA	AG	GG	GG	AA	AA	AA	AA	AA	AA	AA	AA	AA	good quality SNP	polymorphic
1982	SYN33792	chr1	33905883	GG	AA	AG	GG	GG	AA	AA	AA	AA	AA	AA	AA	AA	AA	good quality SNP	polymorphic
1983	PZE-101049300	chr1	33953786	failed	failed	failed	failed	failed	failed	failed	failed	failed	failed	failed	failed	failed	failed	all failed	-
1984	SYN34504	chr1	33956109	AA	AA	AA	AA	AA	AA	AA	AA	AA	AA	AA	AA	AA	AA	good quality SNP	monomorphic
1985	SYN34505	chr1	33957415	GG	GG	GG	GG	GG	GG	GG	GG	GG	GG	GG	GG	GG	GG	good quality SNP	monomorphic
1986	PZE-101049395	chr1	34028771	AA	AA	AA	AA	AA	AA	AA	AA	AA	AA	AA	AA	AA	AA	good quality SNP	monomorphic
1987	PZE-101049396	chr1	34040766	AA	CC	failed	AA	AA	CC	CC	CC	CC	CC	CC	CC	CC	CC	either parent or F1 failed	-
1988	PZE-101049401	chr1	34169244	GG	GG	GG	GG	GG	GG	GG	GG	GG	GG	GG	GG	GG	GG	good quality SNP	monomorphic
1989	SYN34797	chr1	34224843	GG	AA	AG	GG	GG	AA	AA	AA	AA	AA	AA	AA	AA	AA	good quality SNP	polymorphic
1990	SYN34799	chr1	34225329	AA	GG	AG	AA	AA	GG	GG	GG	GG	GG	GG	GG	GG	GG	good quality SNP	polymorphic
1991	PZE-101049539	chr1	34274084	CC	CC	CC	CC	CC	CC	CC	CC	CC	CC	CC	CC	CC	CC	good quality SNP	monomorphic
1992	SYN227	chr1	34279866	CC	CC	CC	CC	CC	CC	CC	CC	CC	CC	CC	CC	CC	CC	good quality SNP	monomorphic
1993	PZE-101049608	chr1	34326561	GG	TT	GT	GG	GG	TT	TT	TT	TT	TT	TT	TT	TT	TT	good quality SNP	polymorphic
1994	PUT-163a-60346415-2551	chr1	34388212	CC	TT	CT	CC	CC	TT	TT	TT	TT	TT	TT	TT	TT	TT	good quality SNP	polymorphic
1995	PZE-101049707	chr1	34468407	CC	CC	CC	CC	CC	CC	CC	CC	CC	CC	CC	CC	CC	CC	good quality SNP	monomorphic
1996	PUT-163a-22546732-1597	chr1	34476224	GG	CC	CG	GG	GG	CC	CC	CC	CC	CC	failed	CC	CC	CC	good quality SNP	polymorphic
1997	PUT-163a-22546732-1596	chr1	34476273	CC	CC	CC	CC	CC	CC	CC	CC	CC	CC	CC	CC	CC	CC	good quality SNP	monomorphic
1998	PZB01662.2	chr1	34479054	GG	GG	GG	GG	GG	GG	GG	GG	GG	GG	GG	GG	GG	GG	good quality SNP	monomorphic
1999	PZB01662.1	chr1	34479214	TT	CC	CT	TT	TT	CC	CC	CC	CC	CC	CC	CC	CC	CC	good quality SNP	polymorphic
[truncated: 55,839 more rows]
