# Supplementary material for: Extensive genomic characterization of a set of near-isogenic lines for heterotic QTL in maize (Zea mays L.)
Source: BMC Genomics. 2013 Jan 29;14:61. doi: 10.1186/1471-2164-14-61 (PMC3567934; doi:10.1186/1471-2164-14-61)
Supplement: Additional file 4 — Statistics on polymorphic SNP genotyping scores in NILs. These tables report the chromosomal distribution of polymorphic SNPs genotypes in each NIL pair. The bottom table (“Total”) reports the average distribution of genotypes across all NIL samples (excluding NIL 4.10_R55-BH). [file 1471-2164-14-61-S4.xlsx]

## Sheet: 14937_polymorphic_SNPs
Pair 3.05 R8
		NIL BB												NIL HH
Chr		B73/B73			H99/H99			B73/H99			failed			B73/B73			H99/H99			B73/H99			failed
1		1213	0.533891		1052	0.463028		1	0.000440141		6	0.00264201		1197	0.526849		1047	0.460827		2	0.000880282		26	0.0114537
2		531	0.326769		1090	0.670769		1	0.000615385		3	0.00184729		531	0.326769		1084	0.667077		2	0.00123077		8	0.00492914
3		1345	0.777457		383	0.221387					2	0.00115607		500	0.289017		1177	0.680347		37	0.0213873		16	0.00945056
4		1469	0.83847		280	0.159817		1	0.000570776		2	0.0011422		1464	0.835616		279	0.159247		3	0.00171233		6	0.00343053
5		991	0.686288		452	0.313019					1	0.000692521		437	0.302632		997	0.690443					10	0.00692521
6		486	0.392569		748	0.6042		1	0.000807754		3	0.00242522		484	0.390953		721	0.582391		26	0.0210016		7	0.00577548
7		101	0.0742101		1257	0.923586					3	0.00220426		98	0.0720059		1253	0.920647					10	0.00734754
8		255	0.210396		939	0.774752		2	0.00165017		16	0.0132231		362	0.29868		841	0.693894					9	0.00742574
9		202	0.169463		986	0.827181					4	0.0033557		202	0.169463		979	0.821309					11	0.00922819
10		1045	0.940594		64	0.0576058					2	0.00180018		1053	0.947795		52	0.0468047					6	0.00540054
Total		7638	0.511348		7251	0.485439		6	0.000401687		42	0.00281294		6328	0.423646		8430	0.56437		70	0.00468635		109	0.00733167
Pair 3.05 R40
		NIL BB												NIL HH
Chr		B73/B73			H99/H99			B73/H99			failed			B73/B73			H99/H99			B73/H99			failed
1		701	0.308539		1568	0.690141					3	0.00132042		573	0.252201		1697	0.746919					2	0.000880282
2		177	0.108923		1445	0.889231					3	0.00184615		216	0.132923		1287	0.792		84	0.0516923		38	0.0246585
3		1413	0.816763		312	0.180347		1	0.000578035		4	0.00231348		398	0.230058		1332	0.769942
4		193	0.11016		1556	0.888128		1	0.000570776		2	0.0011422		229	0.130708		1521	0.868151		1	0.000570776		1	0.000571102
5		629	0.435596		815	0.564404								618	0.427978		825	0.57133					1	0.000692521
6		468	0.378029		743	0.600162		26	0.0210016		1	0.000825068		449	0.362682		788	0.636511					1	0.000807754
7		403	0.296106		945	0.694342		9	0.00661278		4	0.00295857		394	0.289493		962	0.706833					5	0.00367377
8		359	0.296205		844	0.69637		1	0.000825083		8	0.00660611		557	0.459571		655	0.540429
9		1119	0.938758		72	0.0604027		1	0.000838926					1119	0.938758		72	0.0604027		1	0.000838926
10		550	0.49505		542	0.487849		5	0.00450045		14	0.0126582		154	0.138614		955	0.859586		1	0.00090009		1	0.0009009
Total		6012	0.40249		8842	0.591953		44	0.00294571		39	0.00261868		4707	0.315124		10094	0.675772		87	0.00582446		49	0.00329966
Pair 4.10 R40
		NIL BB												NIL HH
Chr		B73/B73			H99/H99			B73/H99			failed			B73/B73			H99/H99			B73/H99			failed
1		812	0.357394		1457	0.641285					3	0.00132042		812	0.357394		1451	0.638644					9	0.00396127
2		174	0.107077		1444	0.888615					7	0.00430769		179	0.110154		1436	0.883692					10	0.00615385
3		1504	0.869364		224	0.12948					2	0.00115607		1449	0.837572		276	0.159538		1	0.000578035		4	0.00231348
4		601	0.343037		1146	0.65411		2	0.00114155		3	0.00171428		207	0.118151		1538	0.877854		1	0.000570776		6	0.00342661
5		629	0.435596		814	0.563712					1	0.000692521		33	0.0228532		814	0.563712		470	0.325485		127	0.130347
6		459	0.370759		778	0.628433					1	0.000807754		459	0.370759		777	0.627625					2	0.00161551
7		380	0.279206		978	0.718589					3	0.00220426		389	0.285819		964	0.708303					8	0.00587803
8		557	0.459571		654	0.539604					1	0.000825083		184	0.151815		1025	0.84571		1	0.000825083		2	0.00165153
9		1019	0.854866		75	0.0629195		98	0.0822148					1116	0.936242		72	0.0604027		1	0.000838926		3	0.00251889
10		314	0.282628		728	0.655266		57	0.0513051		12	0.0113846		225	0.20252		882	0.793879		2	0.00180018		2	0.00180342
Total		6449	0.431747		8298	0.555533		157	0.0105108		33	0.00223275		5053	0.338287		9235	0.618263		476	0.0318672		173	0.0119632
Pair 4.10 R55 + NIL BH
		NIL BB												NIL HH												NIL BH
Chr		B73/B73			H99/H99			B73/H99			failed			B73/B73			H99/H99			B73/H99			failed			B73/B73			H99/H99			B73/H99			failed
1		810	0.356514		1088	0.478873		177	0.0779049		197	0.0940299		1118	0.492077		1064	0.46831		11	0.00484155		79	0.0349402		993	0.43706		1095	0.481954		65	0.0286092		119	0.0539186
2		479	0.294769		1139	0.700923					7	0.00430769		378	0.232615		1208	0.743385					39	0.024		380	0.233846		1144	0.704		98	0.0603077		3	0.00196456
3		1382	0.798844		345	0.199422		1	0.000578035		2	0.00115674		1192	0.689017		509	0.29422		1	0.000578035		28	0.0161943		1206	0.69711		345	0.199422		175	0.101156		4	0.00257218
4		641	0.365868		1104	0.630137		2	0.00114155		5	0.00285714		379	0.216324		1148	0.655251		95	0.0542237		130	0.0784525		378	0.215753		952	0.543379		215	0.122717		207	0.134667
5		269	0.186288		1167	0.808172					8	0.00554017		266	0.184211		1144	0.792244					34	0.0235457		269	0.186288		1175	0.813712
6					1233	0.995961					5	0.00403877					1213	0.979806					25	0.0201939					1238	1
7		170	0.124908		1184	0.869949		1	0.000734754		6	0.00441176		383	0.281411		934	0.68626		3	0.00220426		41	0.0301914		139	0.102131		940	0.690669		278	0.204262		4	0.00369275
8		89	0.0734323		1119	0.923267					4	0.00330033		84	0.0693069		1084	0.894389		2	0.00165017		42	0.0347107		89	0.0734323		1120	0.924092		2	0.00165017		1	0.000826445
9		318	0.266779		869	0.729027					5	0.00419463		315	0.264262		852	0.714765		1	0.000838926		24	0.0201511		319	0.267617		872	0.731544		1	0.000838926
10		23	0.0207021		1085	0.976598					3	0.00270027		22	0.019802		1052	0.946895					37	0.0333033		23	0.0207021		1087	0.978398					1	0.00090009
Total		4181	0.279909		10333	0.691772		181	0.0121176		242	0.0164001		4137	0.276963		10208	0.683404		113	0.00756511		479	0.0323124		3796	0.254134		9968	0.667336		834	0.0558345		339	0.0240373
Pair 10.03 R63
		NIL BB												NIL HH
Chr		B73/B73			H99/H99			B73/H99			failed			B73/B73			H99/H99			B73/H99			failed
1		1521	0.669454		728	0.320423		22	0.0096831		1	0.000444443		1494	0.65757		718	0.316021		4	0.00176056		56	0.0246913
2		353	0.217231		1095	0.673846		161	0.0990769		16	0.0109282		415	0.255385		1207	0.742769					3	0.00184615
3		1153	0.666474		575	0.33237		2	0.00115607					1104	0.63815		616	0.356069		7	0.00404624		3	0.00174115
4		272	0.155251		1478	0.843607					2	0.00114155		274	0.156393		1477	0.843037					1	0.000570776
5		9	0.00623269		1435	0.993767								9	0.00623269		1434	0.993075					1	0.000692521
6		1235	0.997577					2	0.00161551		1	0.00080906		1236	0.998384					2	0.00161551
7		1097	0.806025		235	0.172667		25	0.0183688		4	0.00299397		1097	0.806025		262	0.192506					2	0.00146951
8		976	0.805281		235	0.193894					1	0.000825083		976	0.805281		218	0.179868		16	0.0132013		2	0.00167222
9		29	0.0243289		1161	0.973993					2	0.00167785		39	0.0327181		1153	0.967282
10		526	0.473447		584	0.525653					1	0.00090009		41	0.0369037		1069	0.962196					1	0.00090009
Total		7171	0.480083		7526	0.50385		212	0.0141929		28	0.00190153		6685	0.447546		8154	0.545893		29	0.00194149		69	0.00462839
Total
Chr		%B73/B73			%H99/H99			%B73/H99			%failed
1		0.451188			0.522447			0.00955106			0.0175684
2		0.211262			0.765231			0.0152615			0.00848247
3		0.661272			0.332312			0.00289017			0.00354819
4		0.326998			0.657934			0.00605023			0.00944489
5		0.269391			0.685388			0.0325485			0.0169128
6		0.426171			0.565509			0.0046042			0.00372985
7		0.331521			0.659368			0.00279206			0.00633331
8		0.362954			0.628218			0.00181518			0.00702399
9		0.459564			0.527768			0.00855705			0.00411264
10		0.355806			0.631233			0.00585059			0.00717516
Average		0.390714			0.591625			0.00920533			0.00855013
